# Supplementary material for: LncRNA RMRP knockdown upregulates PD-1 expression in natural killer cells
Source: Sci Rep. 2025 Oct 3;15:34473. doi: 10.1038/s41598-025-20720-4 (PMC12494946; doi:10.1038/s41598-025-20720-4)
Supplement: Supplementary file 2 — Supplementary Material 2 [file 41598_2025_20720_MOESM2_ESM.xlsx]

## Sheet: NK_lncRNA_TPM
Supplementary Table 6: Expression Levels (TPM) of Long Non-Coding RNAs (lncRNAs) in NKN1 Sample
ensembl_gene_id	hgnc_symbol	description	transcript_biotype	Maha_NKN1
ENSG00000251562	MALAT1	metastasis associated lung adenocarcinoma transcript 1 [Source:HGNC Symbol;Acc:HGNC:29665]	lncRNA	14694.3
ENSG00000269900	RMRP	RNA component of mitochondrial RNA processing endoribonuclease [Source:HGNC Symbol;Acc:HGNC:10031]	lncRNA	6328.22
ENSG00000227195	MIR663AHG	MIR663A host gene [Source:HGNC Symbol;Acc:HGNC:27662]	lncRNA	844.589
ENSG00000259001		ribonuclease P RNA component H1	lncRNA	774.86
ENSG00000280800		novel transcript, similar to YY1 associated myogenesis RNA 1 YAM1	lncRNA	690.335
ENSG00000274265		novel transcript	lncRNA	212.249
ENSG00000229807	XIST	X inactive specific transcript [Source:HGNC Symbol;Acc:HGNC:12810]	lncRNA	174.282
ENSG00000272917		novel transcript	lncRNA	153.984
ENSG00000251301	LINC02384	long intergenic non-protein coding RNA 2384 [Source:HGNC Symbol;Acc:HGNC:53308]	lncRNA	152.898
ENSG00000231721	LINC-PINT	long intergenic non-protein coding RNA, p53 induced transcript [Source:HGNC Symbol;Acc:HGNC:26885]	lncRNA	149.729
ENSG00000276216		novel transcript	lncRNA	145.686
ENSG00000257027		novel transcript	lncRNA	144.123
ENSG00000234741	GAS5	growth arrest specific 5 [Source:HGNC Symbol;Acc:HGNC:16355]	lncRNA	132.34
ENSG00000267322	SNHG22	small nucleolar RNA host gene 22 [Source:HGNC Symbol;Acc:HGNC:50285]	lncRNA	131.795
ENSG00000236790	LINC00299	long intergenic non-protein coding RNA 299 [Source:HGNC Symbol;Acc:HGNC:27940]	lncRNA	128.305
ENSG00000175061	SNHG29	small nucleolar RNA host gene 29 [Source:HGNC Symbol;Acc:HGNC:28619]	lncRNA	120.815
ENSG00000272888	CHASERR	CHD2 adjacent suppressive regulatory RNA [Source:HGNC Symbol;Acc:HGNC:48626]	lncRNA	116.022
ENSG00000262202		novel transcript	lncRNA	114.369
ENSG00000230590	FTX	FTX transcript, XIST regulator [Source:HGNC Symbol;Acc:HGNC:37190]	lncRNA	109.095
ENSG00000254911	SCARNA9	small Cajal body-specific RNA 9 [Source:HGNC Symbol;Acc:HGNC:32566]	lncRNA	101.283
ENSG00000242086	MUC20-OT1	MUC20 overlapping transcript [Source:HGNC Symbol;Acc:HGNC:53807]	lncRNA	98.9878
ENSG00000177410	ZFAS1	ZNFX1 antisense RNA 1 [Source:HGNC Symbol;Acc:HGNC:33101]	lncRNA	97.1301
ENSG00000257621	PSMA3-AS1	PSMA3 antisense RNA 1 [Source:HGNC Symbol;Acc:HGNC:26445]	lncRNA	93.3265
ENSG00000196295	GARS1-DT	GARS1 divergent transcript [Source:HGNC Symbol;Acc:HGNC:48951]	lncRNA	89.4705
ENSG00000203875	SNHG5	small nucleolar RNA host gene 5 [Source:HGNC Symbol;Acc:HGNC:21026]	lncRNA	77.6094
ENSG00000273160		novel transcript	lncRNA	75.0884
ENSG00000270022		RNA, U12 small nuclear	lncRNA	71.2384
ENSG00000245164	LINC00861	long intergenic non-protein coding RNA 861 [Source:HGNC Symbol;Acc:HGNC:45133]	lncRNA	68.177
ENSG00000284634		novel transcript	lncRNA	65.9715
ENSG00000263917		novel transcript	lncRNA	65.919
ENSG00000237298	TTN-AS1	TTN antisense RNA 1 [Source:HGNC Symbol;Acc:HGNC:44124]	lncRNA	65.4383
ENSG00000270640		novel transcript, sense intronic to FOSL2	lncRNA	65.3123
ENSG00000224078	SNHG14	small nucleolar RNA host gene 14 [Source:HGNC Symbol;Acc:HGNC:37462]	lncRNA	62.9497
ENSG00000228956	SATB1-AS1	SATB1 antisense RNA 1 [Source:HGNC Symbol;Acc:HGNC:50687]	lncRNA	61.673
ENSG00000236525		novel transcript	lncRNA	59.7669
ENSG00000235576	LINC01871	long intergenic non-protein coding RNA 1871 [Source:HGNC Symbol;Acc:HGNC:52690]	lncRNA	58.8521
ENSG00000179818	PCBP1-AS1	PCBP1 antisense RNA 1 [Source:HGNC Symbol;Acc:HGNC:42948]	lncRNA	58.1417
ENSG00000245105	A2M-AS1	A2M antisense RNA 1 [Source:HGNC Symbol;Acc:HGNC:27057]	lncRNA	56.1175
ENSG00000287277		novel transcript	lncRNA	55.716
ENSG00000225470	JPX	JPX transcript, XIST activator [Source:HGNC Symbol;Acc:HGNC:37191]	lncRNA	55.6266
ENSG00000269893	SNHG8	small nucleolar RNA host gene 8 [Source:HGNC Symbol;Acc:HGNC:33098]	lncRNA	54.7321
ENSG00000260032	NORAD	non-coding RNA activated by DNA damage [Source:HGNC Symbol;Acc:HGNC:44311]	lncRNA	52.4271
ENSG00000237943	PRKCQ-AS1	PRKCQ antisense RNA 1 [Source:HGNC Symbol;Acc:HGNC:44689]	lncRNA	50.9363
ENSG00000281103	TRG-AS1	T cell receptor gamma locus antisense RNA 1 [Source:HGNC Symbol;Acc:HGNC:48974]	lncRNA	50.1192
ENSG00000247774	PCED1B-AS1	PCED1B antisense RNA 1 [Source:HGNC Symbol;Acc:HGNC:44166]	lncRNA	48.8596
ENSG00000206337	HCP5	HLA complex P5 [Source:HGNC Symbol;Acc:HGNC:21659]	lncRNA	48.065
ENSG00000223745	CCDC18-AS1	CCDC18 antisense RNA 1 [Source:HGNC Symbol;Acc:HGNC:52262]	lncRNA	47.0809
ENSG00000245910	SNHG6	small nucleolar RNA host gene 6 [Source:HGNC Symbol;Acc:HGNC:32965]	lncRNA	45.3606
ENSG00000245532	NEAT1	nuclear paraspeckle assembly transcript 1 [Source:HGNC Symbol;Acc:HGNC:30815]	lncRNA	45.2558
ENSG00000197536	IRF1-AS1	IRF1 antisense RNA 1 [Source:HGNC Symbol;Acc:HGNC:33838]	lncRNA	44.9318
ENSG00000227678		novel transcript, antisense to L3MBTL3	lncRNA	44.2756
ENSG00000251022	THAP9-AS1	THAP9 antisense RNA 1 [Source:HGNC Symbol;Acc:HGNC:44172]	lncRNA	43.6351
ENSG00000288587		novel transcript	lncRNA	42.8835
ENSG00000223482	NUTM2A-AS1	NUTM2A antisense RNA 1 [Source:HGNC Symbol;Acc:HGNC:45161]	lncRNA	42.5138
ENSG00000285756		novel transcript	lncRNA	42.3079
ENSG00000287979		novel transcript	lncRNA	41.84
ENSG00000268027		novel transcript, sense intronic to CEACAM21	lncRNA	39.6543
ENSG00000265148	TSPOAP1-AS1	TSPOAP1, SUPT4H1 and RNF43 antisense RNA 1 [Source:HGNC Symbol;Acc:HGNC:44148]	lncRNA	38.8371
ENSG00000172965	MIR4435-2HG	MIR4435-2 host gene [Source:HGNC Symbol;Acc:HGNC:35163]	lncRNA	37.5472
ENSG00000277130		novel transcript, antisense to PPP1R12A	lncRNA	37.2901
ENSG00000273018	FAM106A	family with sequence similarity 106 member A [Source:HGNC Symbol;Acc:HGNC:25682]	lncRNA	37.0148
ENSG00000222041	CYTOR	cytoskeleton regulator RNA [Source:HGNC Symbol;Acc:HGNC:28717]	lncRNA	36.952
ENSG00000244625	MIATNB	MIAT neighbor [Source:HGNC Symbol;Acc:HGNC:50731]	lncRNA	36.5602
ENSG00000270066		small Cajal body-specific RNA 2	lncRNA	35.9904
ENSG00000225733	FGD5-AS1	FGD5 antisense RNA 1 [Source:HGNC Symbol;Acc:HGNC:40410]	lncRNA	35.5287
ENSG00000247556	OIP5-AS1	OIP5 antisense RNA 1 [Source:HGNC Symbol;Acc:HGNC:43563]	lncRNA	35.431
ENSG00000196204	RNF216P1	ring finger protein 216 pseudogene 1 [Source:HGNC Symbol;Acc:HGNC:33610]	lncRNA	34.2164
ENSG00000232931	LINC00342	long intergenic non-protein coding RNA 342 [Source:HGNC Symbol;Acc:HGNC:42470]	lncRNA	33.6582
ENSG00000241956	LINC03000	long intergenic non-protein coding RNA 3000 [Source:HGNC Symbol;Acc:HGNC:56116]	lncRNA	32.9347
ENSG00000214900	LINC01588	long intergenic non-protein coding RNA 1588 [Source:HGNC Symbol;Acc:HGNC:27503]	lncRNA	31.8517
ENSG00000233411		novel transcript	lncRNA	31.7569
ENSG00000231074	HCG18	HLA complex group 18 [Source:HGNC Symbol;Acc:HGNC:31337]	lncRNA	31.1893
ENSG00000255717	SNHG1	small nucleolar RNA host gene 1 [Source:HGNC Symbol;Acc:HGNC:32688]	lncRNA	31.0281
ENSG00000257242	LINC01619	long intergenic non-protein coding RNA 1619 [Source:HGNC Symbol;Acc:HGNC:27409]	lncRNA	29.9384
ENSG00000272752	STAG3L5P-PVRIG2P-PILRB	STAG3L5P-PVRIG2P-PILRB readthrough [Source:HGNC Symbol;Acc:HGNC:48898]	lncRNA	28.584
ENSG00000223546	LINC00630	long intergenic non-protein coding RNA 630 [Source:HGNC Symbol;Acc:HGNC:44263]	lncRNA	28.2558
ENSG00000274020	LINC01138	long intergenic non-protein coding RNA 1138 [Source:HGNC Symbol;Acc:HGNC:49454]	lncRNA	27.8163
ENSG00000284428		novel transcript	lncRNA	27.7267
ENSG00000163597	SNHG16	small nucleolar RNA host gene 16 [Source:HGNC Symbol;Acc:HGNC:44352]	lncRNA	27.4164
ENSG00000278730		novel transcript	lncRNA	27.4094
ENSG00000281649	EBLN3P	endogenous Bornavirus like nucleoprotein 3, pseudogene [Source:HGNC Symbol;Acc:HGNC:50682]	lncRNA	27.1619
ENSG00000258225		novel transcript, antisense to NAV3	lncRNA	26.7472
ENSG00000286834		novel transcript	lncRNA	26.4555
ENSG00000103472	RRN3P2	RRN3 pseudogene 2 [Source:HGNC Symbol;Acc:HGNC:37619]	lncRNA	26.3187
ENSG00000267074		novel transcript, sense intronic SLFN12L	lncRNA	26.2907
ENSG00000204261	PSMB8-AS1	PSMB8 antisense RNA 1 (head to head) [Source:HGNC Symbol;Acc:HGNC:39758]	lncRNA	26.2787
ENSG00000229152	ANKRD10-IT1	ANKRD10 intronic transcript 1 [Source:HGNC Symbol;Acc:HGNC:39891]	lncRNA	26.2718
ENSG00000268362		novel transcript	lncRNA	26.182
ENSG00000204387	SNHG32	small nucleolar RNA host gene 32 [Source:HGNC Symbol;Acc:HGNC:19078]	lncRNA	25.8967
ENSG00000276997		novel transcript	lncRNA	25.7285
ENSG00000230606	LINC02969	long intergenic non-protein coding RNA 2969 [Source:HGNC Symbol;Acc:HGNC:56009]	lncRNA	25.3394
ENSG00000230539	AOAH-IT1	AOAH intronic transcript 1 [Source:HGNC Symbol;Acc:HGNC:41307]	lncRNA	25.0915
ENSG00000267002		novel transcript	lncRNA	25.0441
ENSG00000179406	LINC00174	long intergenic non-protein coding RNA 174 [Source:HGNC Symbol;Acc:HGNC:27788]	lncRNA	24.8538
ENSG00000278133		novel transcript, sense intronic to KAT8	lncRNA	24.5833
ENSG00000261064	LINC02256	long intergenic non-protein coding RNA 2256 [Source:HGNC Symbol;Acc:HGNC:53157]	lncRNA	24.3273
ENSG00000236977	ANKRD44-IT1	ANKRD44 intronic transcript 1 [Source:HGNC Symbol;Acc:HGNC:41477]	lncRNA	24.2849
ENSG00000273096		novel transcript, sense intronic to SUN2	lncRNA	24.2532
ENSG00000281195		novel transcript	lncRNA	24.0548
ENSG00000249456		novel transcript, sense overlapping ZRANB1	lncRNA	23.8689
ENSG00000249731		novel transcript	lncRNA	23.8217
ENSG00000235119		novel transcript	lncRNA	23.7371
ENSG00000282508	LINC01002	long intergenic non-protein coding RNA 1002 [Source:HGNC Symbol;Acc:HGNC:38538]	lncRNA	23.7009
ENSG00000273797		novel transcript, sense intronic to KIAA0247	lncRNA	23.477
ENSG00000206573	THUMPD3-AS1	THUMPD3 antisense RNA 1 [Source:HGNC Symbol;Acc:HGNC:44478]	lncRNA	23.3336
ENSG00000250903	GMDS-DT	GMDS divergent transcript [Source:HGNC Symbol;Acc:HGNC:48993]	lncRNA	22.9136
ENSG00000276724		novel transcript	lncRNA	22.8859
ENSG00000242125	SNHG3	small nucleolar RNA host gene 3 [Source:HGNC Symbol;Acc:HGNC:10118]	lncRNA	22.8577
ENSG00000251136	RIPK2-DT	RIPK2 divergent transcript [Source:HGNC Symbol;Acc:HGNC:55545]	lncRNA	22.393
ENSG00000273824		novel transcript	lncRNA	22.2598
ENSG00000274275		novel transcript, antisense to RNF125	lncRNA	21.8156
ENSG00000223525	RABGAP1L-IT1	RABGAP1L intronic transcript 1 [Source:HGNC Symbol;Acc:HGNC:41471]	lncRNA	21.5032
ENSG00000196756	SNHG17	small nucleolar RNA host gene 17 [Source:HGNC Symbol;Acc:HGNC:48600]	lncRNA	21.4974
ENSG00000228340	MIR646HG	MIR646 host gene [Source:HGNC Symbol;Acc:HGNC:27659]	lncRNA	21.0045
ENSG00000215068	ANXA2R-AS1	ANXA2R antisense RNA 1 [Source:HGNC Symbol;Acc:HGNC:27208]	lncRNA	20.8513
ENSG00000242588		novel transcript	lncRNA	20.8135
ENSG00000232855		novel transcript	lncRNA	20.7757
ENSG00000241860		novel transcript	lncRNA	20.759
ENSG00000225783	MIAT	myocardial infarction associated transcript [Source:HGNC Symbol;Acc:HGNC:33425]	lncRNA	20.7542
ENSG00000279277		novel transcript	lncRNA	20.5454
ENSG00000257261	SLC38A4-AS1	SLC38A4 antisense RNA 1 [Source:HGNC Symbol;Acc:HGNC:56178]	lncRNA	20.4363
ENSG00000262514		novel transcript	lncRNA	20.3771
ENSG00000237491	LINC01409	long intergenic non-protein coding RNA 1409 [Source:HGNC Symbol;Acc:HGNC:50701]	lncRNA	20.3667
ENSG00000271204		novel transcript	lncRNA	20.2145
ENSG00000235652	EPM2A-DT	EPM2A divergent transcript [Source:HGNC Symbol;Acc:HGNC:48990]	lncRNA	19.7894
ENSG00000260565	ERVK13-1	endogenous retrovirus group K13 member 1 [Source:HGNC Symbol;Acc:HGNC:27548]	lncRNA	19.3632
ENSG00000286021	LINC02822	long intergenic non-protein coding RNA 2822 [Source:HGNC Symbol;Acc:HGNC:54353]	lncRNA	19.0834
ENSG00000254325		novel transcript	lncRNA	18.7038
ENSG00000256712		novel transcript	lncRNA	18.6461
ENSG00000225479	PLCB1-IT1	PLCB1 intronic transcript 1 [Source:HGNC Symbol;Acc:HGNC:41414]	lncRNA	18.577
ENSG00000237484	LINC01684	long intergenic non-protein coding RNA 1684 [Source:HGNC Symbol;Acc:HGNC:52472]	lncRNA	18.4858
ENSG00000170919	TPT1-AS1	TPT1 antisense RNA 1 [Source:HGNC Symbol;Acc:HGNC:43686]	lncRNA	18.4483
ENSG00000285646		novel transcript	lncRNA	18.313
ENSG00000287160		novel transcript	lncRNA	18.2084
ENSG00000225484	NUTM2B-AS1	NUTM2B antisense RNA 1 [Source:HGNC Symbol;Acc:HGNC:51204]	lncRNA	18.1986
ENSG00000245849	RAD51-AS1	RAD51 antisense RNA 1 [Source:HGNC Symbol;Acc:HGNC:48621]	lncRNA	18.1508
ENSG00000273221		novel transcript, antisense to CEPT1	lncRNA	17.9453
ENSG00000271533		novel transcript, sense intronic FTX	lncRNA	17.8886
ENSG00000247828	TMEM161B-DT	TMEM161B divergent transcript [Source:HGNC Symbol;Acc:HGNC:43839]	lncRNA	17.8298
ENSG00000282851	BISPR	BST2 interferon stimulated positive regulator [Source:HGNC Symbol;Acc:HGNC:51290]	lncRNA	17.7377
ENSG00000250950		novel transcript	lncRNA	17.5969
ENSG00000261544		novel transcript, intronic to DENND4A	lncRNA	17.5281
ENSG00000237248	LINC00987	long intergenic non-protein coding RNA 987 [Source:HGNC Symbol;Acc:HGNC:48911]	lncRNA	17.3658
ENSG00000259972		novel transcript, antisense to PSMD7	lncRNA	17.2865
ENSG00000248019	FAM13A-AS1	FAM13A antisense RNA 1 [Source:HGNC Symbol;Acc:HGNC:19370]	lncRNA	16.8552
ENSG00000235437	LINC01278	long intergenic non-protein coding RNA 1278 [Source:HGNC Symbol;Acc:HGNC:28090]	lncRNA	16.6777
ENSG00000258867	LINC01146	long intergenic non-protein coding RNA 1146 [Source:HGNC Symbol;Acc:HGNC:49467]	lncRNA	16.6208
ENSG00000223511	LINC02968	long intergenic non-protein coding RNA 2968 [Source:HGNC Symbol;Acc:HGNC:56008]	lncRNA	16.6101
ENSG00000232104	RFX3-DT	RFX3 divergent transcript [Source:HGNC Symbol;Acc:HGNC:51197]	lncRNA	16.4903
ENSG00000270055		novel transcript	lncRNA	16.2871
ENSG00000234389		novel transcript	lncRNA	16.2653
ENSG00000224699	LAMTOR5-AS1	LAMTOR5 antisense RNA 1 [Source:HGNC Symbol;Acc:HGNC:40823]	lncRNA	16.2542
ENSG00000259366		novel transcript, sense intronic to HMBOX1	lncRNA	16.1967
ENSG00000262879		novel transcript	lncRNA	16.0252
ENSG00000272908		novel transcript	lncRNA	15.9832
ENSG00000244879	GABPB1-AS1	GABPB1 antisense RNA 1 [Source:HGNC Symbol;Acc:HGNC:44157]	lncRNA	15.9624
ENSG00000238121	LINC00426	long intergenic non-protein coding RNA 426 [Source:HGNC Symbol;Acc:HGNC:42761]	lncRNA	15.9375
ENSG00000287070		novel transcript, sense intronic to TRMO	lncRNA	15.8349
ENSG00000229124	VIM-AS1	VIM antisense RNA 1 [Source:HGNC Symbol;Acc:HGNC:44879]	lncRNA	15.8153
ENSG00000234663	LINC01934	long intergenic non-protein coding RNA 1934 [Source:HGNC Symbol;Acc:HGNC:52757]	lncRNA	15.7809
ENSG00000218510	LINC00339	long intergenic non-protein coding RNA 339 [Source:HGNC Symbol;Acc:HGNC:25011]	lncRNA	15.5919
ENSG00000280739	EIF1B-AS1	EIF1B antisense RNA 1 [Source:HGNC Symbol;Acc:HGNC:44555]	lncRNA	15.59
ENSG00000231365	WARS2-AS1	WARS2 antisense RNA 1 [Source:HGNC Symbol;Acc:HGNC:40612]	lncRNA	15.5599
ENSG00000196696		PDXDC2P-NPIPB14P readthrough [Source:NCBI gene (formerly Entrezgene);Acc:283970]	lncRNA	15.5358
ENSG00000205885	C1RL-AS1	C1RL antisense RNA 1 [Source:HGNC Symbol;Acc:HGNC:27461]	lncRNA	15.5307
ENSG00000231607	DLEU2	deleted in lymphocytic leukemia 2 [Source:HGNC Symbol;Acc:HGNC:13748]	lncRNA	15.5104
ENSG00000266402	SNHG25	small nucleolar RNA host gene 25 [Source:HGNC Symbol;Acc:HGNC:51534]	lncRNA	15.4527
ENSG00000239653	PSMD6-AS2	PSMD6 antisense RNA 2 [Source:HGNC Symbol;Acc:HGNC:44125]	lncRNA	15.4427
ENSG00000189223	PAX8-AS1	PAX8 antisense RNA 1 [Source:HGNC Symbol;Acc:HGNC:49271]	lncRNA	15.2304
ENSG00000281026	N4BP2L2-IT2	N4BPL2 intronic transcript 2 [Source:HGNC Symbol;Acc:HGNC:25038]	lncRNA	15.068
ENSG00000283994		novel transcript, sense intronic to ARHGAP15	lncRNA	15.0245
ENSG00000249592	PCGF3-AS1	PCGF3 antisense RNA 1 [Source:HGNC Symbol;Acc:HGNC:56108]	lncRNA	14.9912
ENSG00000263753	LINC00667	long intergenic non-protein coding RNA 667 [Source:HGNC Symbol;Acc:HGNC:27906]	lncRNA	14.9872
ENSG00000272807		novel transcript, antisense to KANSL1L	lncRNA	14.916
ENSG00000276517		novel transcript, sense intronic to BIRC6	lncRNA	14.9153
ENSG00000203739	PRDX6-AS1	PRDX6 antisense RNA 1 [Source:HGNC Symbol;Acc:HGNC:54870]	lncRNA	14.6999
ENSG00000258441	LINC00641	long intergenic non-protein coding RNA 641 [Source:HGNC Symbol;Acc:HGNC:27511]	lncRNA	14.5246
ENSG00000228939	AKT3-IT1	AKT3 intronic transcript 1 [Source:HGNC Symbol;Acc:HGNC:41304]	lncRNA	14.4869
ENSG00000236671	PRKG1-AS1	PRKG1 antisense RNA 1 [Source:HGNC Symbol;Acc:HGNC:45029]	lncRNA	14.4864
ENSG00000266340		novel transcript, antisense RNF135	lncRNA	14.4672
ENSG00000256128	LINC00944	long intergenic non-protein coding RNA 944 [Source:HGNC Symbol;Acc:HGNC:48640]	lncRNA	14.4592
ENSG00000249859	PVT1	Pvt1 oncogene [Source:HGNC Symbol;Acc:HGNC:9709]	lncRNA	14.4181
ENSG00000259363		novel transcript	lncRNA	14.3288
ENSG00000229646		novel transcript	lncRNA	14.3134
ENSG00000228315	GUSBP11	GUSB pseudogene 11 [Source:HGNC Symbol;Acc:HGNC:42325]	lncRNA	13.8921
ENSG00000226688	ENTPD1-AS1	ENTPD1 antisense RNA 1 [Source:HGNC Symbol;Acc:HGNC:45203]	lncRNA	13.8252
ENSG00000274561		novel transcript	lncRNA	13.7804
ENSG00000260528	FAM157C	family with sequence similarity 157 member C [Source:HGNC Symbol;Acc:HGNC:34081]	lncRNA	13.7153
ENSG00000281392		long intergenic non-protein coding RNA 506 [Source:NCBI gene (formerly Entrezgene);Acc:100846978]	lncRNA	13.6617
ENSG00000270108		novel transcript, sense intronic to KLC1	lncRNA	13.6354
ENSG00000277558		novel transcript, sense intronic to ITCH	lncRNA	13.6085
ENSG00000229127	KANSL1L-AS1	KANSL1L antisense RNA 1 [Source:HGNC Symbol;Acc:HGNC:41139]	lncRNA	13.3458
ENSG00000276136		novel transcript	lncRNA	13.2796
ENSG00000258733	LINC02328	long intergenic non-protein coding RNA 2328 [Source:HGNC Symbol;Acc:HGNC:53248]	lncRNA	13.1765
ENSG00000232184		novel transcript	lncRNA	13.0553
ENSG00000253877	LINC01608	long intergenic non-protein coding RNA 1608 [Source:HGNC Symbol;Acc:HGNC:51662]	lncRNA	13.012
ENSG00000269983		novel transcript	lncRNA	13.0071
ENSG00000287306		novel transcript	lncRNA	12.9666
ENSG00000287263		novel transcript	lncRNA	12.962
ENSG00000234160		novel transcript	lncRNA	12.92
ENSG00000275180		novel transcript	lncRNA	12.8745
ENSG00000245937	SLC12A2-DT	SLC12A2 divergent transcript [Source:HGNC Symbol;Acc:HGNC:49565]	lncRNA	12.8714
ENSG00000268205		novel transcript	lncRNA	12.7902
ENSG00000235823	OLMALINC	oligodendrocyte maturation-associated long intergenic non-coding RNA [Source:HGNC Symbol;Acc:HGNC:28060]	lncRNA	12.7384
ENSG00000254577		novel transcript, sense overlapping TTC17	lncRNA	12.723
ENSG00000276853		novel transcript, sense intronic to LEMD3	lncRNA	12.6913
ENSG00000231795	ITCH-IT1	ITCH intronic transcript 1 [Source:HGNC Symbol;Acc:HGNC:41397]	lncRNA	12.6618
ENSG00000261069		novel transcript, SNORD host	lncRNA	12.6592
ENSG00000269688		novel transcript, sense intronic to HNRNPL	lncRNA	12.6363
ENSG00000241679		novel transcript	lncRNA	12.3834
ENSG00000272606	PPP4R3B-DT	PPP4R3B divergent transcript [Source:HGNC Symbol;Acc:HGNC:55209]	lncRNA	12.3388
ENSG00000234608	MAPKAPK5-AS1	MAPKAPK5 antisense RNA 1 [Source:HGNC Symbol;Acc:HGNC:24091]	lncRNA	12.3027
ENSG00000255186		novel transcript	lncRNA	12.2686
ENSG00000279463		novel transcript, sense intronic to KLF12	lncRNA	12.07
ENSG00000265625		novel transcript, sense intronic to SSH2	lncRNA	11.9989
ENSG00000229989	MIR181A1HG	MIR181A1 host gene [Source:HGNC Symbol;Acc:HGNC:48659]	lncRNA	11.9985
ENSG00000270157		novel transcript	lncRNA	11.9612
ENSG00000241769	EOLA1-DT	EOLA1 divergent transcript [Source:HGNC Symbol;Acc:HGNC:44265]	lncRNA	11.9273
ENSG00000285702		novel transcript	lncRNA	11.8875
ENSG00000267481		novel transcript, sense intronic to ZNF506	lncRNA	11.8778
ENSG00000236088	COX10-DT	COX10 divergent transcript [Source:HGNC Symbol;Acc:HGNC:38873]	lncRNA	11.8694
ENSG00000263276		novel transcript	lncRNA	11.8309
ENSG00000249614	LINC02503	long intergenic non-protein coding RNA 2503 [Source:HGNC Symbol;Acc:HGNC:53492]	lncRNA	11.8149
ENSG00000235703	EOLA2-DT	EOLA2 divergent transcript [Source:HGNC Symbol;Acc:HGNC:48579]	lncRNA	11.7757
ENSG00000276334		novel transcript, sense intronic to BIRC6	lncRNA	11.7658
ENSG00000278231		novel transcript	lncRNA	11.7323
ENSG00000249348	UGDH-AS1	UGDH antisense RNA 1 [Source:HGNC Symbol;Acc:HGNC:40601]	lncRNA	11.679
ENSG00000259453		novel transcript, sense intronic to AKAP13	lncRNA	11.6562
ENSG00000268889	LIM2-AS1	LIM2 and SIGLEC10 antisense RNA 1 [Source:HGNC Symbol;Acc:HGNC:56004]	lncRNA	11.6361
ENSG00000261971	MMP25-AS1	MMP25 antisense RNA 1 [Source:HGNC Symbol;Acc:HGNC:51372]	lncRNA	11.5959
ENSG00000248734		novel transcript	lncRNA	11.5869
ENSG00000224020	MIR181A2HG	MIR181A2 host gene [Source:HGNC Symbol;Acc:HGNC:37188]	lncRNA	11.5501
ENSG00000253586		novel transcript	lncRNA	11.5003
ENSG00000236535	RC3H1-IT1	RC3H1 intronic transcript 1 [Source:HGNC Symbol;Acc:HGNC:41496]	lncRNA	11.4964
ENSG00000249021		novel transcript	lncRNA	11.4499
ENSG00000287978		novel transcript	lncRNA	11.3877
ENSG00000263072	ZNF213-AS1	ZNF213 antisense RNA 1 (head to head) [Source:HGNC Symbol;Acc:HGNC:50505]	lncRNA	11.3722
ENSG00000254048		novel transcript	lncRNA	11.3685
ENSG00000235954	TTC28-AS1	TTC28 antisense RNA 1 [Source:HGNC Symbol;Acc:HGNC:29336]	lncRNA	11.3305
ENSG00000214188	ST7-OT4	ST7 overlapping transcript 4 [Source:HGNC Symbol;Acc:HGNC:18835]	lncRNA	11.3284
ENSG00000267121	FMNL1-DT	FMNL1 divergent transcript [Source:HGNC Symbol;Acc:HGNC:55311]	lncRNA	11.3215
ENSG00000219665	ZNF433-AS1	ZNF433 and ZNF878 antisense RNA 1 [Source:HGNC Symbol;Acc:HGNC:53776]	lncRNA	11.32
ENSG00000215417	MIR17HG	miR-17-92a-1 cluster host gene [Source:HGNC Symbol;Acc:HGNC:23564]	lncRNA	11.2483
ENSG00000247199	FBXO38-DT	FBXO38 divergent transcript [Source:HGNC Symbol;Acc:HGNC:55589]	lncRNA	11.2474
ENSG00000213121		novel transcript	lncRNA	11.2307
ENSG00000248693	LINC02100	long intergenic non-protein coding RNA 2100 [Source:HGNC Symbol;Acc:HGNC:52955]	lncRNA	11.2208
ENSG00000269958		novel transcript, sense intronic to KLC1	lncRNA	11.1351
ENSG00000237499	WAKMAR2	wound and keratinocyte migration associated lncRNA 2 [Source:HGNC Symbol;Acc:HGNC:53754]	lncRNA	11.1286
ENSG00000230470		novel transcript	lncRNA	11.0986
ENSG00000198590	APRG1	APRG1 tumor suppressor candidate [Source:HGNC Symbol;Acc:HGNC:24082]	lncRNA	11.0795
ENSG00000268001	CARD8-AS1	CARD8 antisense RNA 1 [Source:HGNC Symbol;Acc:HGNC:51408]	lncRNA	10.9908
ENSG00000230068	CDC42-IT1	CDC42 intronic transcript 1 [Source:HGNC Symbol;Acc:HGNC:41317]	lncRNA	10.9254
ENSG00000232956	SNHG15	small nucleolar RNA host gene 15 [Source:HGNC Symbol;Acc:HGNC:27797]	lncRNA	10.8655
ENSG00000248049	UBA6-DT	UBA6 divergent transcript [Source:HGNC Symbol;Acc:HGNC:49083]	lncRNA	10.7933
ENSG00000258875		novel transcript, antisense to GPR68	lncRNA	10.7185
ENSG00000274281		novel transcript	lncRNA	10.6357
ENSG00000261526		novel transcript	lncRNA	10.5908
ENSG00000286293		novel transcript	lncRNA	10.5702
ENSG00000255031		novel transcript, antisense to CHKA	lncRNA	10.4916
ENSG00000233251		novel transcript, antisense to CCDC85A	lncRNA	10.4621
ENSG00000226471		novel transcript	lncRNA	10.4551
ENSG00000269940		novel transcript, sense intronic to KLC1	lncRNA	10.4188
ENSG00000287839		novel transcript	lncRNA	10.4172
ENSG00000255145	STX17-DT	STX17 divergent transcript [Source:HGNC Symbol;Acc:HGNC:51174]	lncRNA	10.3455
ENSG00000213600		novel transcript, sense intronic to GNAI2	lncRNA	10.3244
ENSG00000175611	ERCC6L2-AS1	ERCC6L2 antisense RNA 1 [Source:HGNC Symbol;Acc:HGNC:27858]	lncRNA	10.3058
ENSG00000270141	TERC	telomerase RNA component [Source:HGNC Symbol;Acc:HGNC:11727]	lncRNA	10.3002
ENSG00000247708	STX18-AS1	STX18 antisense RNA 1 (head to head) [Source:HGNC Symbol;Acc:HGNC:48877]	lncRNA	10.2747
ENSG00000260693		novel transcript	lncRNA	10.2267
ENSG00000236194		novel transcript, sense intronic to STAT5B	lncRNA	10.1766
ENSG00000285999		novel transcipt	lncRNA	10.1711
ENSG00000251194		novel transcript	lncRNA	10.1633
ENSG00000235665	LINC00298	long intergenic non-protein coding RNA 298 [Source:HGNC Symbol;Acc:HGNC:49257]	lncRNA	10.1354
ENSG00000224376		novel transcript	lncRNA	10.0478
ENSG00000212694	LINC01089	long intergenic non-protein coding RNA 1089 [Source:HGNC Symbol;Acc:HGNC:27886]	lncRNA	10.0442
ENSG00000269967		novel transcript	lncRNA	10.0248
ENSG00000258667	HIF1A-AS3	HIF1A antisense RNA 3 [Source:HGNC Symbol;Acc:HGNC:54284]	lncRNA	9.99108
ENSG00000233355	CHRM3-AS2	CHRM3 antisense RNA 2 [Source:HGNC Symbol;Acc:HGNC:43725]	lncRNA	9.89495
ENSG00000260923	LINC02193	long intergenic non-protein coding RNA 2193 [Source:HGNC Symbol;Acc:HGNC:53055]	lncRNA	9.82111
ENSG00000203804	ADAMTSL4-AS1	ADAMTSL4 antisense RNA 1 [Source:HGNC Symbol;Acc:HGNC:32041]	lncRNA	9.81998
ENSG00000269929	MIRLET7A1HG	miRlet-7a-1/let-7f-1/let-7d cluster host gene [Source:HGNC Symbol;Acc:HGNC:53970]	lncRNA	9.69055
ENSG00000276533		novel transcript, sense intronic to RAB27A	lncRNA	9.68789
ENSG00000241490		novel transcript, antisense to ZNF80	lncRNA	9.66998
ENSG00000286827		novel transcript, antisense to STXBP5L	lncRNA	9.66738
ENSG00000270060		novel transcript	lncRNA	9.66137
ENSG00000233184	DPH5-DT	DPH5 divergent transcript [Source:HGNC Symbol;Acc:HGNC:53720]	lncRNA	9.55473
ENSG00000260302	LINC01882	long intergenic non-protein coding RNA 1882 [Source:HGNC Symbol;Acc:HGNC:52701]	lncRNA	9.54437
ENSG00000251131		novel transcript	lncRNA	9.51719
ENSG00000260708	TBC1D22A-DT	TBC1D22A divergent transcript [Source:HGNC Symbol;Acc:HGNC:55388]	lncRNA	9.51163
ENSG00000273338		novel transcript, antisense to DNAJB4	lncRNA	9.45223
ENSG00000230789	ARHGAP26-IT1	ARHGAP26 intronic transcript 1 [Source:HGNC Symbol;Acc:HGNC:41429]	lncRNA	9.43909
ENSG00000226067	LINC00623	long intergenic non-protein coding RNA 623 [Source:HGNC Symbol;Acc:HGNC:44252]	lncRNA	9.43473
ENSG00000270083		novel transcript, sense intronic to NDUFA6	lncRNA	9.38834
ENSG00000260273		novel transcript, antisense to CD164	lncRNA	9.30671
ENSG00000279727	LINC02033	long intergenic non-protein coding RNA 2033 [Source:HGNC Symbol;Acc:HGNC:52867]	lncRNA	9.30427
ENSG00000261270		novel transcript, sense intronic to HERPUD1	lncRNA	9.27529
ENSG00000272256		novel transcript, antisense to TMEM66	lncRNA	9.26764
ENSG00000273680		novel transcript, antisense to FAR2	lncRNA	9.26603
ENSG00000280474		novel transcript, sense intronic to SPTAN1	lncRNA	9.22706
ENSG00000231177	LINC00852	long intergenic non-protein coding RNA 852 [Source:HGNC Symbol;Acc:HGNC:29904]	lncRNA	9.18187
ENSG00000245552	LNCRNA-IUR	lncRNA imatinib upregulated [Source:HGNC Symbol;Acc:HGNC:55755]	lncRNA	9.11925
ENSG00000264112		novel transcript	lncRNA	8.99755
ENSG00000244055		novel transcript, antisense to ERVW-1 and PEX1	lncRNA	8.9954
ENSG00000188511	MIR3667HG	MIR3667 host gene [Source:HGNC Symbol;Acc:HGNC:28010]	lncRNA	8.98344
ENSG00000230649		novel transcript	lncRNA	8.94682
ENSG00000259953	LINC02977	long intergenic non-protein coding RNA 2977 [Source:HGNC Symbol;Acc:HGNC:56036]	lncRNA	8.92555
ENSG00000237037	NDUFA6-DT	NDUFA6 divergent transcript [Source:HGNC Symbol;Acc:HGNC:45273]	lncRNA	8.88147
ENSG00000229140	CCDC26	CCDC26 long non-coding RNA [Source:HGNC Symbol;Acc:HGNC:28416]	lncRNA	8.8469
ENSG00000285793		ANAPC1 pseudogene 2 [Source:NCBI gene (formerly Entrezgene);Acc:285074]	lncRNA	8.83052
ENSG00000254165		novel transcript	lncRNA	8.75319
ENSG00000269971		novel transcript, sense intronic to STX12	lncRNA	8.74706
ENSG00000278600		novel transcript, sense intronic to ST20	lncRNA	8.74353
ENSG00000224165	DNAJC27-AS1	DNAJC27 antisense RNA 1 [Source:HGNC Symbol;Acc:HGNC:42943]	lncRNA	8.74298
ENSG00000269997		novel transcript, sense intronic to CCDC92	lncRNA	8.73869
ENSG00000277687		novel transcript, sense intronic to CACUL1	lncRNA	8.73437
ENSG00000237945	LINC00649	long intergenic non-protein coding RNA 649 [Source:HGNC Symbol;Acc:HGNC:44305]	lncRNA	8.71105
ENSG00000215067	ALOX12-AS1	ALOX12 antisense RNA 1 [Source:HGNC Symbol;Acc:HGNC:51342]	lncRNA	8.69031
ENSG00000270116		novel transcript, sense intronic to TTC3	lncRNA	8.66336
ENSG00000248360	LINC00504	long intergenic non-protein coding RNA 504 [Source:HGNC Symbol;Acc:HGNC:43555]	lncRNA	8.6626
ENSG00000277701		novel transcript	lncRNA	8.61173
ENSG00000272140		novel transcript	lncRNA	8.53573
ENSG00000245275	SAP30L-AS1	SAP30L antisense RNA 1 (head to head) [Source:HGNC Symbol;Acc:HGNC:26760]	lncRNA	8.52869
ENSG00000272650		novel transcript	lncRNA	8.51705
ENSG00000267009		novel transcript	lncRNA	8.49785
ENSG00000269609	C10orf95-AS1	C10orf95 antisense RNA 1 [Source:HGNC Symbol;Acc:HGNC:45238]	lncRNA	8.48378
ENSG00000272477		novel transcript, sense intronic to SATB1	lncRNA	8.47822
ENSG00000232774		novel transcript	lncRNA	8.4452
ENSG00000253738	OTUD6B-AS1	OTUD6B antisense RNA 1 (head to head) [Source:HGNC Symbol;Acc:HGNC:50466]	lncRNA	8.39112
ENSG00000235728		novel transcript	lncRNA	8.38267
ENSG00000248445	SEMA6A-AS1	SEMA6A antisense RNA 1 [Source:HGNC Symbol;Acc:HGNC:51110]	lncRNA	8.37285
ENSG00000255441	SIGLEC10-AS1	SIGLEC10 antisense RNA 1 [Source:HGNC Symbol;Acc:HGNC:40719]	lncRNA	8.36813
ENSG00000188185	LINC00265	long intergenic non-protein coding RNA 265 [Source:HGNC Symbol;Acc:HGNC:28019]	lncRNA	8.34624
ENSG00000240143		novel transcript	lncRNA	8.33858
ENSG00000267745		novel transcript	lncRNA	8.32743
ENSG00000254985	RSF1-IT2	RSF1 intronic transcript 2 [Source:HGNC Symbol;Acc:HGNC:41438]	lncRNA	8.28731
ENSG00000232545		novel transcript	lncRNA	8.27239
ENSG00000180139	ACTA2-AS1	ACTA2 antisense RNA 1 [Source:HGNC Symbol;Acc:HGNC:45169]	lncRNA	8.2301
ENSG00000286147		novel transcript, antisense to DKK2	lncRNA	8.22003
ENSG00000254760		novel transcript, antisense to SIGLEC10	lncRNA	8.21101
ENSG00000254418	SPON1-AS1	SPON1 antisense RNA 1 [Source:HGNC Symbol;Acc:HGNC:53117]	lncRNA	8.20634
ENSG00000234912	SNHG20	small nucleolar RNA host gene 20 [Source:HGNC Symbol;Acc:HGNC:33099]	lncRNA	8.20009
ENSG00000264235	MYL12-AS1	MYL12A and MYL12B antisense RNA 1 [Source:HGNC Symbol;Acc:HGNC:55331]	lncRNA	8.17634
ENSG00000236213		novel transcript	lncRNA	8.16809
ENSG00000287074		novel transcript, sense intronic to AEBP2	lncRNA	8.16674
ENSG00000225914	TSBP1-AS1	TSBP1 and BTNL2 antisense RNA 1 [Source:HGNC Symbol;Acc:HGNC:39756]	lncRNA	8.16036
ENSG00000286942		novel transcript	lncRNA	8.1487
ENSG00000228382	ITPKB-IT1	ITPKB intronic transcript 1 [Source:HGNC Symbol;Acc:HGNC:41349]	lncRNA	8.13832
ENSG00000229337		novel transcript	lncRNA	8.10975
ENSG00000288632		novel transcript	lncRNA	8.09201
ENSG00000240535		novel transcript, antisense to GZMK	lncRNA	8.0541
ENSG00000271147	ARMCX5-GPRASP2	ARMCX5-GPRASP2 readthrough [Source:HGNC Symbol;Acc:HGNC:42000]	lncRNA	8.03384
ENSG00000285571		novel transcript	lncRNA	8.02963
ENSG00000269938		novel transcript, sense intronic to CCDC92	lncRNA	8.00409
ENSG00000260260	SNHG19	small nucleolar RNA host gene 19 [Source:HGNC Symbol;Acc:HGNC:49574]	lncRNA	8.00127
ENSG00000255733	IFNG-AS1	IFNG antisense RNA 1 [Source:HGNC Symbol;Acc:HGNC:43910]	lncRNA	7.98483
ENSG00000197989	SNHG12	small nucleolar RNA host gene 12 [Source:HGNC Symbol;Acc:HGNC:30062]	lncRNA	7.97235
ENSG00000276809		novel transcript, sense intronic to DNAJC3	lncRNA	7.95609
ENSG00000226696	LENG8-AS1	LENG8 antisense RNA 1 [Source:HGNC Symbol;Acc:HGNC:40705]	lncRNA	7.95445
ENSG00000270069	MIR222HG	miR222/221 cluster host gene [Source:HGNC Symbol;Acc:HGNC:49555]	lncRNA	7.94907
ENSG00000272282	LINC02084	long intergenic non-protein coding RNA 2084 [Source:HGNC Symbol;Acc:HGNC:52934]	lncRNA	7.92266
ENSG00000286010		novel transcript	lncRNA	7.90934
ENSG00000253505	LINC02949	long intergenic non-protein coding RNA 2949 [Source:HGNC Symbol;Acc:HGNC:55964]	lncRNA	7.88401
ENSG00000225434	LINC01504	long intergenic non-protein coding RNA 1504 [Source:HGNC Symbol;Acc:HGNC:51185]	lncRNA	7.86268
ENSG00000237422		novel transcript	lncRNA	7.8592
ENSG00000281398	SNHG4	small nucleolar RNA host gene 4 [Source:HGNC Symbol;Acc:HGNC:32964]	lncRNA	7.85486
ENSG00000229692	SOS1-IT1	SOS1 intronic transcript 1 [Source:HGNC Symbol;Acc:HGNC:41385]	lncRNA	7.84055
ENSG00000230063		novel transcript, sense intronic to PPP2R5A	lncRNA	7.83469
ENSG00000236778	INTS6-AS1	INTS6 antisense RNA 1 [Source:HGNC Symbol;Acc:HGNC:42691]	lncRNA	7.70579
ENSG00000228485	GRK5-IT1	GRK5 intronic transcript 1 [Source:HGNC Symbol;Acc:HGNC:49478]	lncRNA	7.69536
ENSG00000277840		novel transcript, sense intronic to FBXW8	lncRNA	7.68402
ENSG00000272368		novel transcript, antisense to CERS5	lncRNA	7.67742
ENSG00000278467		novel transcript	lncRNA	7.64695
ENSG00000228817	BACH1-IT2	BACH1 intronic transcript 2 [Source:HGNC Symbol;Acc:HGNC:40007]	lncRNA	7.63529
ENSG00000261824	LINC00662	long intergenic non-protein coding RNA 662 [Source:HGNC Symbol;Acc:HGNC:27122]	lncRNA	7.61686
ENSG00000267364		novel transcript	lncRNA	7.60829
ENSG00000256742	KDM2B-DT	KDM2B divergent transcript [Source:HGNC Symbol;Acc:HGNC:53287]	lncRNA	7.58536
ENSG00000270130		novel transcript, sense intronic to CCDC92	lncRNA	7.57322
ENSG00000270061		novel transcript, sense intronic to CCDC92	lncRNA	7.57278
ENSG00000258731	DDHD1-DT	DDHD1 divergent transcript [Source:HGNC Symbol;Acc:HGNC:55441]	lncRNA	7.55476
ENSG00000263345	SGSM2-AS1	SGSM2 antisense RNA 1 [Source:HGNC Symbol;Acc:HGNC:56091]	lncRNA	7.52713
ENSG00000253210	DENND3-AS1	DENND3 antisense RNA 1 [Source:HGNC Symbol;Acc:HGNC:55537]	lncRNA	7.50942
ENSG00000251379		novel transcript	lncRNA	7.48846
ENSG00000287837		novel transcript	lncRNA	7.48332
ENSG00000262370		novel transcript	lncRNA	7.46598
ENSG00000272812		novel transcript, sense intronic to ZNF596	lncRNA	7.45487
ENSG00000224032	EPB41L4A-AS1	EPB41L4A antisense RNA 1 [Source:HGNC Symbol;Acc:HGNC:30749]	lncRNA	7.45075
ENSG00000186594	MIR22HG	MIR22 host gene [Source:HGNC Symbol;Acc:HGNC:28219]	lncRNA	7.41887
ENSG00000256006		novel transcript	lncRNA	7.40484
ENSG00000261864		novel transcript	lncRNA	7.3833
ENSG00000275512		novel transcript	lncRNA	7.35757
ENSG00000259926		novel transcript	lncRNA	7.35365
ENSG00000235192		novel transcript	lncRNA	7.32312
ENSG00000271141		novel transcript	lncRNA	7.30736
ENSG00000255310		novel transcript	lncRNA	7.28931
ENSG00000237356		novel transcript	lncRNA	7.26629
ENSG00000269924		novel transcript, sense intronic to KIAA0146	lncRNA	7.26541
ENSG00000261596		novel transcript, sense intronic to METTL9	lncRNA	7.23626
ENSG00000272369		novel transcript	lncRNA	7.19416
ENSG00000265100		novel transcript, antisense to AMZ2	lncRNA	7.19138
ENSG00000234323	LINC01505	long intergenic non-protein coding RNA 1505 [Source:HGNC Symbol;Acc:HGNC:51186]	lncRNA	7.18666
ENSG00000232164	LINC01873	long intergenic non-protein coding RNA 1873 [Source:HGNC Symbol;Acc:HGNC:52692]	lncRNA	7.18019
ENSG00000259539		novel transcript	lncRNA	7.16369
ENSG00000251363	LINC02315	long intergenic non-protein coding RNA 2315 [Source:HGNC Symbol;Acc:HGNC:53234]	lncRNA	7.16298
ENSG00000224972		novel transcript	lncRNA	7.11833
ENSG00000264754		novel transcript	lncRNA	7.10803
ENSG00000231527	FAM27C	family with sequence similarity 27 member C [Source:HGNC Symbol;Acc:HGNC:23668]	lncRNA	7.1079
ENSG00000231889	TRAF3IP2-AS1	TRAF3IP2 antisense RNA 1 [Source:HGNC Symbol;Acc:HGNC:40005]	lncRNA	7.08724
ENSG00000251555		novel transcript	lncRNA	7.08055
ENSG00000250159	PKD2L2-DT	PKD2L2 divergent transcript [Source:HGNC Symbol;Acc:HGNC:55557]	lncRNA	7.05623
ENSG00000229832		novel transcript, sense intronic to PPP2R5A	lncRNA	7.05472
ENSG00000253982	CLN8-AS1	CLN8 antisense RNA 1 [Source:HGNC Symbol;Acc:HGNC:55523]	lncRNA	7.04256
ENSG00000229236	TTTY10	testis-specific transcript, Y-linked 10 [Source:HGNC Symbol;Acc:HGNC:18491]	lncRNA	6.93159
ENSG00000197099	HRG-AS1	HRG and FETUB antisense RNA 1 [Source:HGNC Symbol;Acc:HGNC:55915]	lncRNA	6.90981
ENSG00000275764		novel transcript	lncRNA	6.85926
ENSG00000271964		novel transcript, antisense to RFTN1	lncRNA	6.85536
ENSG00000247572	CKMT2-AS1	CKMT2 antisense RNA 1 [Source:HGNC Symbol;Acc:HGNC:48997]	lncRNA	6.82426
ENSG00000254876	SUGT1P4-STRA6LP	SUGT1P4-STRA6LP readthrough [Source:HGNC Symbol;Acc:HGNC:53834]	lncRNA	6.78135
ENSG00000272146	ARF4-AS1	ARF4 antisense RNA 1 [Source:HGNC Symbol;Acc:HGNC:51593]	lncRNA	6.77154
ENSG00000214719		novel transcript	lncRNA	6.76888
ENSG00000218018	RBM38-AS1	RBM38 antisense RNA 1 [Source:HGNC Symbol;Acc:HGNC:40725]	lncRNA	6.74165
ENSG00000186960	LINC01551	long intergenic non-protein coding RNA 1551 [Source:HGNC Symbol;Acc:HGNC:19828]	lncRNA	6.73591
ENSG00000223704	LINC01422	long intergenic non-protein coding RNA 1422 [Source:HGNC Symbol;Acc:HGNC:50728]	lncRNA	6.73104
ENSG00000258526		novel transcript	lncRNA	6.72933
ENSG00000264290		novel transcript	lncRNA	6.71203
ENSG00000253372		novel transcript	lncRNA	6.7051
ENSG00000266538		novel transcript	lncRNA	6.70474
ENSG00000254929		novel transcript	lncRNA	6.68928
ENSG00000230184	SMYD3-IT1	SMYD3 intronic transcript 1 [Source:HGNC Symbol;Acc:HGNC:41406]	lncRNA	6.67422
ENSG00000280206		novel transcript	lncRNA	6.66339
ENSG00000257815	PRANCR	progenitor renewal associated non-coding RNA [Source:HGNC Symbol;Acc:HGNC:51126]	lncRNA	6.66121
ENSG00000259342		novel transcript, antisense to C15orf48	lncRNA	6.65406
ENSG00000232542	DPYD-IT1	DPYD intronic transcript 1 [Source:HGNC Symbol;Acc:HGNC:41326]	lncRNA	6.64959
ENSG00000273373	SLC16A4-AS1	SLC16A4 antisense RNA 1 [Source:HGNC Symbol;Acc:HGNC:56051]	lncRNA	6.63303
ENSG00000228649	SNHG26	small nucleolar RNA host gene 26 [Source:HGNC Symbol;Acc:HGNC:53131]	lncRNA	6.59393
ENSG00000286912		novel transcript	lncRNA	6.58884
ENSG00000267904		novel transcript, sense intronic C19orf42	lncRNA	6.58109
ENSG00000266900		novel transcript, sense intronic to KIAA1468	lncRNA	6.57599
ENSG00000241288	LINC02614	long intergenic non-protein coding RNA 2614 [Source:HGNC Symbol;Acc:HGNC:54072]	lncRNA	6.57033
ENSG00000241772		novel transcript	lncRNA	6.56868
ENSG00000236337	FMR1-IT1	FMR1 intronic transcript 1 [Source:HGNC Symbol;Acc:HGNC:41333]	lncRNA	6.55601
ENSG00000278829		novel transcript, sense intronic to STAT5B	lncRNA	6.55411
ENSG00000261101		novel transcript, overlapping to ARMCX3	lncRNA	6.53643
ENSG00000246067	RAB30-DT	RAB30 divergent transcript [Source:HGNC Symbol;Acc:HGNC:48672]	lncRNA	6.53597
ENSG00000259380	LINC02895	long intergenic non-protein coding RNA 2895 [Source:HGNC Symbol;Acc:HGNC:55422]	lncRNA	6.52642
ENSG00000269044		novel transcript, sense intronic C19orf42	lncRNA	6.49723
ENSG00000239636	TFAP2E-AS1	TFAP2E antisense RNA 1 [Source:HGNC Symbol;Acc:HGNC:41274]	lncRNA	6.49683
ENSG00000261799		novel transcript	lncRNA	6.48837
ENSG00000264247	ZNF407-AS1	ZNF407 antisense RNA 1 [Source:HGNC Symbol;Acc:HGNC:44331]	lncRNA	6.45472
ENSG00000276603		novel transcript, sense intronic to BLCAP	lncRNA	6.42954
ENSG00000272192	PDE7A-DT	PDE7A divergent transcript [Source:HGNC Symbol;Acc:HGNC:55223]	lncRNA	6.42243
ENSG00000257221		novel transcript, antisense to SELPLG	lncRNA	6.3989
ENSG00000240137	ERICH6-AS1	ERICH6 antisense RNA 1 [Source:HGNC Symbol;Acc:HGNC:41205]	lncRNA	6.38341
ENSG00000251034		novel transcript	lncRNA	6.37933
ENSG00000256582	LINC02390	long intergenic non-protein coding RNA 2390 [Source:HGNC Symbol;Acc:HGNC:53317]	lncRNA	6.36091
ENSG00000255089		novel transcript, antisense to IFITM3	lncRNA	6.3465
ENSG00000254556		novel transcript	lncRNA	6.33092
ENSG00000267827		novel transcript	lncRNA	6.32573
ENSG00000242539		novel transcript	lncRNA	6.30019
ENSG00000272707		novel transcript	lncRNA	6.29789
ENSG00000267100	ILF3-DT	ILF3 divergent transcript [Source:HGNC Symbol;Acc:HGNC:27115]	lncRNA	6.28854
ENSG00000223653	BCL10-AS1	BCL10 antisense RNA 1 [Source:HGNC Symbol;Acc:HGNC:55868]	lncRNA	6.27775
ENSG00000286177		novel transcript, antisense to CCDC97 and HNRNPUL1	lncRNA	6.24535
ENSG00000275638		novel transcript, antisense to SLC24A1	lncRNA	6.24307
ENSG00000238160	LINC02863	long intergenic non-protein coding RNA 2863 [Source:HGNC Symbol;Acc:HGNC:41290]	lncRNA	6.22939
ENSG00000267787		novel transcript, antisense to ATP8B1	lncRNA	6.2146
ENSG00000272831		novel transcript, antisense to RABGEF1	lncRNA	6.21241
ENSG00000224616	RTCA-AS1	RTCA antisense RNA 1 [Source:HGNC Symbol;Acc:HGNC:50573]	lncRNA	6.20288
ENSG00000172460	PRSS30P	serine protease 30, pseudogene [Source:HGNC Symbol;Acc:HGNC:28753]	lncRNA	6.20058
ENSG00000274093		novel transcript, sense intronic to NFAT5	lncRNA	6.19991
ENSG00000238142		novel transcript	lncRNA	6.19179
ENSG00000269925		novel transcript, sense intronic to VAMP3	lncRNA	6.18957
ENSG00000278740		novel transcript	lncRNA	6.17735
ENSG00000287697		novel transcript, antisense to CACYBP	lncRNA	6.16475
ENSG00000235499		novel transcript (LOC100132318)	lncRNA	6.15907
ENSG00000231856		novel transcript	lncRNA	6.15482
ENSG00000282977	PCBP2-OT1	PCBP2 overlapping transcript 1 [Source:HGNC Symbol;Acc:HGNC:49150]	lncRNA	6.14454
ENSG00000286634		novel transcript, sense intronic to NSD1	lncRNA	6.13581
ENSG00000230587	LINC02580	long intergenic non-protein coding RNA 2580 [Source:HGNC Symbol;Acc:HGNC:53751]	lncRNA	6.11576
ENSG00000272498		novel transcript, antisense to RFTN1	lncRNA	6.07443
ENSG00000204054	LINC00963	long intergenic non-protein coding RNA 963 [Source:HGNC Symbol;Acc:HGNC:48716]	lncRNA	6.07181
ENSG00000258337		novel transcript, sense intronic to MED13L	lncRNA	6.07071
ENSG00000228794	LINC01128	long intergenic non-protein coding RNA 1128 [Source:HGNC Symbol;Acc:HGNC:49377]	lncRNA	6.06992
ENSG00000253103	LINC01609	long intergenic non-protein coding RNA 1609 [Source:HGNC Symbol;Acc:HGNC:51663]	lncRNA	6.05902
ENSG00000271109		novel transcript	lncRNA	6.05272
ENSG00000233705	SLC26A4-AS1	SLC26A4 antisense RNA 1 [Source:HGNC Symbol;Acc:HGNC:22385]	lncRNA	6.05054
ENSG00000203402		novel transcript	lncRNA	6.01311
ENSG00000253438	PCAT1	prostate cancer associated transcript 1 [Source:HGNC Symbol;Acc:HGNC:43022]	lncRNA	6.00784
ENSG00000250802	ZBED3-AS1	ZBED3 antisense RNA 1 [Source:HGNC Symbol;Acc:HGNC:44188]	lncRNA	5.99914
ENSG00000233016	SNHG7	small nucleolar RNA host gene 7 [Source:HGNC Symbol;Acc:HGNC:28254]	lncRNA	5.97648
ENSG00000272426		novel transcript	lncRNA	5.97029
ENSG00000215256	DHRS4-AS1	DHRS4 antisense RNA 1 [Source:HGNC Symbol;Acc:HGNC:23175]	lncRNA	5.96927
ENSG00000244198	ARHGEF35-AS1	ARHGEF35 antisense RNA 1 [Source:HGNC Symbol;Acc:HGNC:41292]	lncRNA	5.96105
ENSG00000228857	ACTR3-AS1	ACTR3 antisense RNA 1 [Source:HGNC Symbol;Acc:HGNC:53965]	lncRNA	5.94104
ENSG00000223692	DIP2A-IT1	DIP2A intronic transcript 1 [Source:HGNC Symbol;Acc:HGNC:41430]	lncRNA	5.912
ENSG00000231770	TMEM44-AS1	TMEM44 antisense RNA 1 [Source:HGNC Symbol;Acc:HGNC:44272]	lncRNA	5.90977
ENSG00000273320		novel transcript, antisense to NAMPT	lncRNA	5.90377
ENSG00000273284		novel transcript, sense intronic to ANKRD12	lncRNA	5.89949
ENSG00000228784	LINC00954	long intergenic non-protein coding RNA 954 [Source:HGNC Symbol;Acc:HGNC:48668]	lncRNA	5.89191
ENSG00000285410	GABPB1-IT1	GABPB1 intronic transcript [Source:HGNC Symbol;Acc:HGNC:25469]	lncRNA	5.88705
ENSG00000237892	KLF7-IT1	KLF7 intronic transcript 1 [Source:HGNC Symbol;Acc:HGNC:41355]	lncRNA	5.88704
ENSG00000275413		novel transcript, antisense to TTC19	lncRNA	5.87702
ENSG00000288596	C8orf44	chromosome 8 open reading frame 44 [Source:HGNC Symbol;Acc:HGNC:25646]	lncRNA	5.83342
ENSG00000261529		novel transcript, sense intronic to UBE3A	lncRNA	5.80481
ENSG00000267519	MIR23AHG	miR-23a/27a/24-2 cluster host gene [Source:HGNC Symbol;Acc:HGNC:27620]	lncRNA	5.79813
ENSG00000214106	PAXIP1-AS2	PAXIP1 antisense RNA 2 [Source:HGNC Symbol;Acc:HGNC:48958]	lncRNA	5.78649
ENSG00000245904	BTG1-DT	BTG1 divergent transcript [Source:HGNC Symbol;Acc:HGNC:55600]	lncRNA	5.77776
ENSG00000229512		novel transcript	lncRNA	5.77524
ENSG00000245060	LINC00847	long intergenic non-protein coding RNA 847 [Source:HGNC Symbol;Acc:HGNC:45050]	lncRNA	5.77088
ENSG00000249786	EAF1-AS1	EAF1 antisense RNA 1 [Source:HGNC Symbol;Acc:HGNC:42328]	lncRNA	5.77077
ENSG00000221817	PPP3CB-AS1	PPP3CB antisense RNA 1 (head to head) [Source:HGNC Symbol;Acc:HGNC:50750]	lncRNA	5.7675
ENSG00000251002		novel transcript, antisense to IG_gene_cluster	lncRNA	5.76578
ENSG00000265479	DTX2P1-UPK3BP1-PMS2P11	DTX2P1-UPK3BP1-PMS2P11 readthrough, transcribed pseudogene [Source:HGNC Symbol;Acc:HGNC:42360]	lncRNA	5.75507
ENSG00000125804	FAM182A	family with sequence similarity 182 member A [Source:HGNC Symbol;Acc:HGNC:16222]	lncRNA	5.73173
ENSG00000255026		novel transcript	lncRNA	5.72892
ENSG00000281404	LINC01176	long intergenic non-protein coding RNA 1176 [Source:HGNC Symbol;Acc:HGNC:49548]	lncRNA	5.70573
ENSG00000264853		novel transcript, sense intronic to GRB2	lncRNA	5.69663
ENSG00000269895		novel transcript	lncRNA	5.65611
ENSG00000266222		novel transcript, sense intronic to SKAP1	lncRNA	5.65002
ENSG00000266709		novel transcript	lncRNA	5.6498
ENSG00000287453		novel transcript	lncRNA	5.61502
ENSG00000261140		novel transcript, antisense to PDPK1	lncRNA	5.60858
ENSG00000273243		novel transcript	lncRNA	5.60418
ENSG00000267682		novel transcript, sense intronic to HKR1	lncRNA	5.60089
ENSG00000274929		novel transcript, sense intronic to RCBTB2	lncRNA	5.55431
ENSG00000248323	LUCAT1	lung cancer associated transcript 1 [Source:HGNC Symbol;Acc:HGNC:48498]	lncRNA	5.53827
ENSG00000226091	LINC00937	long intergenic non-protein coding RNA 937 [Source:HGNC Symbol;Acc:HGNC:48629]	lncRNA	5.52961
ENSG00000267284		novel transcript	lncRNA	5.52267
ENSG00000237359		novel transcript	lncRNA	5.5146
ENSG00000283045		novel transcript, sense intronic to GPATCH8	lncRNA	5.50655
ENSG00000254635	WAC-AS1	WAC antisense RNA 1 (head to head) [Source:HGNC Symbol;Acc:HGNC:27347]	lncRNA	5.49651
ENSG00000245025		novel transcript, antisense to RHOBTB2	lncRNA	5.48628
ENSG00000269293	ZSCAN16-AS1	ZSCAN16 antisense RNA 1 [Source:HGNC Symbol;Acc:HGNC:48982]	lncRNA	5.48156
ENSG00000276573		novel transcript, sense intronic to RAP2A	lncRNA	5.45272
ENSG00000274677		novel transcript, sense intronic to MBTPS1	lncRNA	5.44932
ENSG00000272033		novel transcript, sense intronic to POU2F1	lncRNA	5.44364
ENSG00000267265	GP6-AS1	GP6 antisense RNA 1 [Source:HGNC Symbol;Acc:HGNC:55305]	lncRNA	5.44289
ENSG00000247982	LINC00926	long intergenic non-protein coding RNA 926 [Source:HGNC Symbol;Acc:HGNC:27514]	lncRNA	5.42517
ENSG00000269220	LINC00528	long intergenic non-protein coding RNA 528 [Source:HGNC Symbol;Acc:HGNC:26875]	lncRNA	5.42052
ENSG00000278022		novel transcript, sense intronic to IGF1R	lncRNA	5.39124
ENSG00000272316		novel transcript	lncRNA	5.38785
ENSG00000176124	DLEU1	deleted in lymphocytic leukemia 1 [Source:HGNC Symbol;Acc:HGNC:13747]	lncRNA	5.38689
ENSG00000244128	LINC01322	long intergenic non-protein coding RNA 1322 [Source:HGNC Symbol;Acc:HGNC:50528]	lncRNA	5.38049
ENSG00000266965		novel transcript	lncRNA	5.38007
ENSG00000177338	LINC00469	long intergenic non-protein coding RNA 469 [Source:HGNC Symbol;Acc:HGNC:26863]	lncRNA	5.36952
ENSG00000260257		novel transcript	lncRNA	5.3694
ENSG00000232487	RASA3-IT1	RASA3 intronic transcript 1 [Source:HGNC Symbol;Acc:HGNC:39938]	lncRNA	5.36752
ENSG00000230735		novel transcript	lncRNA	5.3508
ENSG00000284734		novel transcript, antisense to GBP4	lncRNA	5.32897
ENSG00000272156		novel transcript	lncRNA	5.3252
ENSG00000253320	MAILR	macrophage interferon regulatory lncRNA [Source:HGNC Symbol;Acc:HGNC:51558]	lncRNA	5.31178
ENSG00000271938		novel transcript	lncRNA	5.30582
ENSG00000256155	LINC02598	long intergenic non-protein coding RNA 2598 [Source:HGNC Symbol;Acc:HGNC:53954]	lncRNA	5.29557
ENSG00000267731		novel transcript	lncRNA	5.2888
ENSG00000255893		novel transcript	lncRNA	5.28852
ENSG00000244493	SLC9A9-AS2	SLC9A9 antisense RNA 2 [Source:HGNC Symbol;Acc:HGNC:40929]	lncRNA	5.28551
ENSG00000230155	CEP250-AS1	CEP250 antisense RNA 1 [Source:HGNC Symbol;Acc:HGNC:40143]	lncRNA	5.27602
ENSG00000246084	LINC02325	long intergenic non-protein coding RNA 2325 [Source:HGNC Symbol;Acc:HGNC:53245]	lncRNA	5.27357
ENSG00000260804	LINC01963	long intergenic non-protein coding RNA 1963 [Source:HGNC Symbol;Acc:HGNC:25283]	lncRNA	5.2638
ENSG00000272599		novel transcript to NUDT13	lncRNA	5.25007
ENSG00000286405		novel transcript	lncRNA	5.24081
ENSG00000288032		novel transcript, sense intronic to GMPS	lncRNA	5.23493
ENSG00000278784		novel transcript	lncRNA	5.21806
ENSG00000273226		novel transcript, antisense to RPS6	lncRNA	5.19802
ENSG00000226328	NUP50-DT	NUP50 divergent transcript [Source:HGNC Symbol;Acc:HGNC:50502]	lncRNA	5.19264
ENSG00000267040	ATP8B1-AS1	ATP8B1 antisense RNA 1 [Source:HGNC Symbol;Acc:HGNC:56042]	lncRNA	5.1901
ENSG00000279529		novel transcript, antisense to MED26	lncRNA	5.18711
ENSG00000270956		novel transcript, antisense to TTN	lncRNA	5.1778
ENSG00000267383		novel transcript, antisense to ZNF486 and ZNF90	lncRNA	5.14883
ENSG00000216895	RBM33-DT	RBM33 divergent transcript [Source:HGNC Symbol;Acc:HGNC:56024]	lncRNA	5.14024
ENSG00000248932	COPB2-DT	COPB2 divergent transcript [Source:HGNC Symbol;Acc:HGNC:55579]	lncRNA	5.13817
ENSG00000261468		novel transcript	lncRNA	5.13331
ENSG00000214922	HLA-F-AS1	HLA-F antisense RNA 1 [Source:HGNC Symbol;Acc:HGNC:26645]	lncRNA	5.0917
ENSG00000259673	IQCH-AS1	IQCH antisense RNA 1 [Source:HGNC Symbol;Acc:HGNC:44104]	lncRNA	5.0579
ENSG00000273118		novel transcript, sense overlapping IKZF2	lncRNA	5.05178
ENSG00000267080	ASB16-AS1	ASB16 antisense RNA 1 [Source:HGNC Symbol;Acc:HGNC:25442]	lncRNA	5.03174
ENSG00000267543		novel transcript, sense intronic to PRCD	lncRNA	5.02747
ENSG00000274536	MIR223HG	MIR223 host gene [Source:HGNC Symbol;Acc:HGNC:54520]	lncRNA	5.01785
ENSG00000260711		novel transcript, intronic to CATSPERB	lncRNA	5.01508
ENSG00000267939		novel transcript	lncRNA	5.01201
ENSG00000223960	CHROMR	cholesterol induced regulator of metabolism RNA [Source:HGNC Symbol;Acc:HGNC:54059]	lncRNA	5.00437
ENSG00000261476		novel transcript	lncRNA	4.99987
ENSG00000235919	ASH1L-AS1	ASH1L antisense RNA 1 [Source:HGNC Symbol;Acc:HGNC:44146]	lncRNA	4.99479
ENSG00000285967	NIPBL-DT	NIPBL divergent transcript [Source:HGNC Symbol;Acc:HGNC:51293]	lncRNA	4.98085
ENSG00000265206	MIR142HG	MIR142 host genes [Source:HGNC Symbol;Acc:HGNC:55980]	lncRNA	4.97736
ENSG00000223891	OSER1-DT	OSER1 divergent transcript [Source:HGNC Symbol;Acc:HGNC:48585]	lncRNA	4.9598
ENSG00000249790	LINC02972	long intergenic non-protein coding RNA 2972 [Source:HGNC Symbol;Acc:HGNC:56013]	lncRNA	4.95564
ENSG00000273165		novel transcript	lncRNA	4.94877
ENSG00000228107		novel transcript, sense overlapping MORC3	lncRNA	4.94672
ENSG00000246526	LINC02481	long intergenic non-protein coding RNA 2481 [Source:HGNC Symbol;Acc:HGNC:27958]	lncRNA	4.9387
ENSG00000261324		novel transcript, overlapping HIST4H4	lncRNA	4.93407
ENSG00000247240	UBL7-DT	UBL7 divergent transcript [Source:HGNC Symbol;Acc:HGNC:48614]	lncRNA	4.93396
ENSG00000267575	LINC02987	long intergenic non-protein coding RNA 2987 [Source:HGNC Symbol;Acc:HGNC:56093]	lncRNA	4.92475
ENSG00000203709	MIR29B2CHG	MIR29B2 and MIR29C host gene [Source:HGNC Symbol;Acc:HGNC:32018]	lncRNA	4.92211
ENSG00000231160	KLF3-AS1	KLF3 antisense RNA 1 [Source:HGNC Symbol;Acc:HGNC:25796]	lncRNA	4.91447
ENSG00000234520		heart tissue-associated transcript 17 [Source:NCBI gene (formerly Entrezgene);Acc:101928036]	lncRNA	4.91119
ENSG00000231113	LINC02976	long intergenic non-protein coding RNA 2976 [Source:HGNC Symbol;Acc:HGNC:56026]	lncRNA	4.90486
ENSG00000250170	RASA2-IT1	RASA2 intronic transcript 1 [Source:HGNC Symbol;Acc:HGNC:41376]	lncRNA	4.90377
ENSG00000272072		novel transcript, antisense to HBP1	lncRNA	4.90118
ENSG00000215424	MCM3AP-AS1	MCM3AP antisense RNA 1 [Source:HGNC Symbol;Acc:HGNC:16417]	lncRNA	4.89751
ENSG00000261098		novel transcript	lncRNA	4.89357
ENSG00000177337	DLGAP1-AS1	DLGAP1 antisense RNA 1 [Source:HGNC Symbol;Acc:HGNC:31676]	lncRNA	4.88943
ENSG00000228393	LINC01004	long intergenic non-protein coding RNA 1004 [Source:HGNC Symbol;Acc:HGNC:48961]	lncRNA	4.87632
ENSG00000268403		novel transcript, antisense to ZNF143	lncRNA	4.86176
ENSG00000237200	ZBTB40-IT1	ZBTB40 intronic transcript 1 [Source:HGNC Symbol;Acc:HGNC:41493]	lncRNA	4.86014
ENSG00000259291	ZNF710-AS1	ZNF710 antisense RNA 1 [Source:HGNC Symbol;Acc:HGNC:53141]	lncRNA	4.85263
ENSG00000243926	TIPARP-AS1	TIPARP antisense RNA 1 [Source:HGNC Symbol;Acc:HGNC:41028]	lncRNA	4.84037
ENSG00000229625		novel transcript	lncRNA	4.83931
ENSG00000242759	LINC00882	long intergenic non-protein coding RNA 882 [Source:HGNC Symbol;Acc:HGNC:48568]	lncRNA	4.82699
ENSG00000249096	LINC02362	long intergenic non-protein coding RNA 2362 [Source:HGNC Symbol;Acc:HGNC:53284]	lncRNA	4.82485
ENSG00000278932		novel transcript	lncRNA	4.81366
ENSG00000275481		novel transcript	lncRNA	4.79902
ENSG00000247498	GPRC5D-AS1	GPRC5D and HEBP1 antisense RNA 1 [Source:HGNC Symbol;Acc:HGNC:53599]	lncRNA	4.78716
ENSG00000276698		novel transcript	lncRNA	4.77578
ENSG00000261114		novel transcript, sense intronic to HERPUD1	lncRNA	4.77045
ENSG00000261449		novel transcript, antisense to AP3M2	lncRNA	4.76765
ENSG00000251629	LINC02241	long intergenic non-protein coding RNA 2241 [Source:HGNC Symbol;Acc:HGNC:53126]	lncRNA	4.75539
ENSG00000269352	PTOV1-AS2	PTOV1 antisense RNA 2 [Source:HGNC Symbol;Acc:HGNC:51284]	lncRNA	4.74499
ENSG00000260948		novel transcript, sense overlapping WDR77 & OVGP1	lncRNA	4.74478
ENSG00000274370		novel transcript	lncRNA	4.73949
ENSG00000236830	CBR3-AS1	CBR3 antisense RNA 1 [Source:HGNC Symbol;Acc:HGNC:43664]	lncRNA	4.73768
ENSG00000225889		novel transcript, antisense to PELI1	lncRNA	4.726
ENSG00000273179		novel transcript, antisense to SPON2	lncRNA	4.7153
ENSG00000243107		novel transcript	lncRNA	4.71499
ENSG00000240288	GHRLOS	ghrelin opposite strand/antisense RNA [Source:HGNC Symbol;Acc:HGNC:33885]	lncRNA	4.70129
ENSG00000215866	LINC01356	long intergenic non-protein coding RNA 1356 [Source:HGNC Symbol;Acc:HGNC:50587]	lncRNA	4.70124
ENSG00000260997		novel transcript, overlapping MYO1G	lncRNA	4.69748
ENSG00000224429	LINC00539	long intergenic non-protein coding RNA 539 [Source:HGNC Symbol;Acc:HGNC:43672]	lncRNA	4.68351
ENSG00000283352		novel transcript	lncRNA	4.66832
ENSG00000288559		novel transcript	lncRNA	4.66299
ENSG00000242861		novel transcript	lncRNA	4.66024
ENSG00000258181		novel transcript	lncRNA	4.64394
ENSG00000230732		novel transcript	lncRNA	4.64335
ENSG00000268051		novel transcript, sense intronic to SIPA1L3	lncRNA	4.62071
ENSG00000180953	ST20	suppressor of tumorigenicity 20 [Source:HGNC Symbol;Acc:HGNC:33520]	lncRNA	4.61166
ENSG00000262265		novel transcript, sense intronic to CDC27	lncRNA	4.6109
ENSG00000276174		novel transcript, sense intronic to PIK3C3	lncRNA	4.60773
ENSG00000268670		novel transcript, sense intronic to ZBTB7A	lncRNA	4.59143
ENSG00000280441		novel transcript	lncRNA	4.5913
ENSG00000254791	FAR1-IT1	FAR1 intronic transcript 1 [Source:HGNC Symbol;Acc:HGNC:41485]	lncRNA	4.58962
ENSG00000286809		novel transcript	lncRNA	4.58148
ENSG00000251600		novel transcript, antisense to GYPA	lncRNA	4.57516
ENSG00000286739		novel transcript	lncRNA	4.57258
ENSG00000272735		novel transcript	lncRNA	4.5673
ENSG00000261436		novel transcript	lncRNA	4.56407
ENSG00000273245		novel transcript	lncRNA	4.54205
ENSG00000224707	E2F3-IT1	E2F3 intronic transcript 1 [Source:HGNC Symbol;Acc:HGNC:41329]	lncRNA	4.53837
ENSG00000265458	NARF-AS2	NARF antisense RNA 2 [Source:HGNC Symbol;Acc:HGNC:55327]	lncRNA	4.53632
ENSG00000260235		novel transcript, antisense to SNUPN	lncRNA	4.52647
ENSG00000225195		novel transcript	lncRNA	4.52001
ENSG00000278238	CKAP2-DT	CKAP2 divergent transcript [Source:HGNC Symbol;Acc:HGNC:56053]	lncRNA	4.51611
ENSG00000286831		novel transcript	lncRNA	4.50484
ENSG00000273759		novel transcript	lncRNA	4.49989
ENSG00000267311		novel transcript, sense intronic to RAB27B	lncRNA	4.49535
ENSG00000266236	NARF-IT1	NARF intronic transcript 1 [Source:HGNC Symbol;Acc:HGNC:43651]	lncRNA	4.48123
ENSG00000234684	SDCBP2-AS1	SDCBP2 antisense RNA 1 [Source:HGNC Symbol;Acc:HGNC:44314]	lncRNA	4.47126
ENSG00000237373	BRWD1-IT1	BRWD1 intronic transcript 1 [Source:HGNC Symbol;Acc:HGNC:41920]	lncRNA	4.4682
ENSG00000167912	TOX-DT	TOX divergent transcript [Source:HGNC Symbol;Acc:HGNC:55935]	lncRNA	4.44562
ENSG00000235535	TRDN-AS1	TRDN antisense RNA 1 [Source:HGNC Symbol;Acc:HGNC:40592]	lncRNA	4.44362
ENSG00000285280		novel transcript	lncRNA	4.43754
ENSG00000270580		PKD1P6-NPIPP1 readthrough [Source:NCBI gene (formerly Entrezgene);Acc:105369154]	lncRNA	4.43344
ENSG00000250155		novel transcript	lncRNA	4.43207
ENSG00000260060		novel transcript, antisense to PYCARD	lncRNA	4.42791
ENSG00000230866	LINC02558	long intergenic non-protein coding RNA 2558 [Source:HGNC Symbol;Acc:HGNC:53597]	lncRNA	4.42656
ENSG00000225975	ZNF567-DT	ZNF567 divergent transcript [Source:HGNC Symbol;Acc:HGNC:51281]	lncRNA	4.41591
ENSG00000277548		novel transcript, sense intronic to CCPG1	lncRNA	4.38636
ENSG00000278462		novel transcript, sense intronic to LRCH1	lncRNA	4.36935
ENSG00000279623		novel transcript, sense intronic to DNAJC1	lncRNA	4.36935
ENSG00000261879	ZNF594-DT	ZNF594 divergent transcript [Source:HGNC Symbol;Acc:HGNC:55347]	lncRNA	4.3663
ENSG00000221883	ARIH2OS	ARIH2 opposite strand lncRNA [Source:HGNC Symbol;Acc:HGNC:34425]	lncRNA	4.3587
ENSG00000273576		novel transcript	lncRNA	4.35845
ENSG00000273816		novel transcript	lncRNA	4.35625
ENSG00000235262	KDM5C-IT1	KDM5C intronic transcript 1 [Source:HGNC Symbol;Acc:HGNC:41384]	lncRNA	4.35177
ENSG00000233178		novel transcript, antisense to PGM5	lncRNA	4.34369
ENSG00000255455		novel transcript	lncRNA	4.33796
ENSG00000260517		novel transcript	lncRNA	4.33771
ENSG00000267321	SNHG30	small nucleolar RNA host gene 30 [Source:HGNC Symbol;Acc:HGNC:52836]	lncRNA	4.3375
ENSG00000228434		novel transcript	lncRNA	4.33512
ENSG00000238035		novel transcript	lncRNA	4.33076
ENSG00000256039	LINC02446	long intergenic non-protein coding RNA 2446 [Source:HGNC Symbol;Acc:HGNC:53378]	lncRNA	4.32273
ENSG00000270062		novel transcript, sense intronic to NIN	lncRNA	4.31966
ENSG00000281357	ARRDC3-AS1	ARRDC3 antisense RNA 1 [Source:HGNC Symbol;Acc:HGNC:44145]	lncRNA	4.31471
ENSG00000235527	HIPK1-AS1	HIPK1 antisense RNA 1 [Source:HGNC Symbol;Acc:HGNC:50576]	lncRNA	4.31025
ENSG00000279342		novel transcript, sense intronic to MSANTD2	lncRNA	4.29516
ENSG00000232533	FAM131B-AS2	FAM131B antisense RNA 2 [Source:HGNC Symbol;Acc:HGNC:56141]	lncRNA	4.29369
ENSG00000238164	TNFRSF14-AS1	TNFRSF14 antisense RNA 1 [Source:HGNC Symbol;Acc:HGNC:26966]	lncRNA	4.27902
ENSG00000276718		novel transcript, antisense to VAMP1	lncRNA	4.27578
ENSG00000240012	SLC9A9-AS1	SLC9A9 antisense RNA 1 [Source:HGNC Symbol;Acc:HGNC:40928]	lncRNA	4.27062
ENSG00000286044		novel transcript	lncRNA	4.26874
ENSG00000281530		DiGeorge syndrome critical region gene 12 (non-protein coding)	lncRNA	4.2671
ENSG00000267834		novel transcript	lncRNA	4.26444
ENSG00000273784		novel transcript	lncRNA	4.25591
ENSG00000262155	LINC02175	long intergenic non-protein coding RNA 2175 [Source:HGNC Symbol;Acc:HGNC:27550]	lncRNA	4.25553
ENSG00000272990		novel transcript, antisense to KCNAB1	lncRNA	4.241
ENSG00000287958		novel transcript	lncRNA	4.23507
ENSG00000240291		novel transcript, antisense to CACNB2	lncRNA	4.23236
ENSG00000286994		novel transcript, sense intronic to GOLIM4	lncRNA	4.22654
ENSG00000272112		novel transcript	lncRNA	4.21389
ENSG00000263731		novel transcript	lncRNA	4.21268
ENSG00000228242	XPC-AS1	XPC antisense RNA 1 [Source:HGNC Symbol;Acc:HGNC:55014]	lncRNA	4.20814
ENSG00000272918		novel transcript, antisense to MLL5	lncRNA	4.20381
ENSG00000230844	ZNF674-AS1	ZNF674 antisense RNA 1 (head to head) [Source:HGNC Symbol;Acc:HGNC:44266]	lncRNA	4.20273
ENSG00000248092	NNT-AS1	NNT antisense RNA 1 [Source:HGNC Symbol;Acc:HGNC:49005]	lncRNA	4.19458
ENSG00000267274		novel transcript, sense overlapping with ZNF700	lncRNA	4.17754
ENSG00000213468	FIRRE	firre intergenic repeating RNA element [Source:HGNC Symbol;Acc:HGNC:49627]	lncRNA	4.17698
ENSG00000253106		novel transcript, antisense to TATDN1	lncRNA	4.16144
ENSG00000270048		novel transcript, sense intronic to CCDC92	lncRNA	4.1555
ENSG00000270095		novel transcript, sense intronic to CCDC92	lncRNA	4.14899
ENSG00000225213		novel transcript, sense intronic to RSU1	lncRNA	4.1478
ENSG00000260267		novel transcript, antisense to ARMC5	lncRNA	4.14497
ENSG00000226950	DANCR	differentiation antagonizing non-protein coding RNA [Source:HGNC Symbol;Acc:HGNC:28964]	lncRNA	4.1444
ENSG00000272777		novel transcript	lncRNA	4.11933
ENSG00000213963		novel transcript	lncRNA	4.11653
ENSG00000236859	NIFK-AS1	NIFK antisense RNA 1 [Source:HGNC Symbol;Acc:HGNC:27385]	lncRNA	4.11221
ENSG00000230148	HOXB-AS1	HOXB cluster antisense RNA 1 [Source:HGNC Symbol;Acc:HGNC:43744]	lncRNA	4.09953
ENSG00000240401		novel transcript, antisense to CCDC88A	lncRNA	4.09603
ENSG00000248275	TRIM52-AS1	TRIM52 antisense RNA 1 (head to head) [Source:HGNC Symbol;Acc:HGNC:49006]	lncRNA	4.09493
ENSG00000230537	LINC02937	long intergenic non-protein coding RNA 2937 [Source:HGNC Symbol;Acc:HGNC:55942]	lncRNA	4.09145
ENSG00000286314		novel transcript, sense intronic to ERBIN	lncRNA	4.08641
ENSG00000286746		novel transcript	lncRNA	4.08366
ENSG00000197813		novel transcript	lncRNA	4.07166
ENSG00000284959		novel transcript, antisense to TSHR	lncRNA	4.06718
ENSG00000235111		novel transcript	lncRNA	4.06681
ENSG00000257294		novel transcript	lncRNA	4.06538
ENSG00000269439	PGLS-DT	PGLS divergent transcript [Source:HGNC Symbol;Acc:HGNC:55274]	lncRNA	4.0653
ENSG00000232053		novel transcript	lncRNA	4.06254
ENSG00000177738	ANXA2R-OT1	ANXA2R overlapping transcript [Source:HGNC Symbol;Acc:HGNC:48996]	lncRNA	4.06017
ENSG00000247137	ANKRD42-DT	ANKRD42 divergent transcript [Source:HGNC Symbol;Acc:HGNC:55590]	lncRNA	4.05818
ENSG00000226026	RWDD3-DT	RWDD3 divergent transcript [Source:HGNC Symbol;Acc:HGNC:55839]	lncRNA	4.05097
ENSG00000245685	FRG1-DT	FRG1 divergent transcript [Source:HGNC Symbol;Acc:HGNC:51590]	lncRNA	4.04738
ENSG00000286619		novel transcript, antisense to PM20D1	lncRNA	4.02614
ENSG00000241990	PRR34-AS1	PRR34 antisense RNA 1 [Source:HGNC Symbol;Acc:HGNC:50499]	lncRNA	3.98055
ENSG00000226266		novel transcript	lncRNA	3.97275
ENSG00000262815		novel transcript, antisense to STX8	lncRNA	3.96853
ENSG00000270140		novel transcript	lncRNA	3.9673
ENSG00000286782		novel transcript	lncRNA	3.96655
ENSG00000269918		novel transcript	lncRNA	3.96321
ENSG00000203650	LINC01285	long intergenic non-protein coding RNA 1285 [Source:HGNC Symbol;Acc:HGNC:50344]	lncRNA	3.95822
ENSG00000249673	NOP14-AS1	NOP14 antisense RNA 1 [Source:HGNC Symbol;Acc:HGNC:20205]	lncRNA	3.95465
ENSG00000270277		novel transcript, antisense to titin	lncRNA	3.94962
ENSG00000203644		novel transcript, sense intronic to TMCC1	lncRNA	3.94956
ENSG00000272574		novel transcript, sense intronic to UAP1	lncRNA	3.93807
ENSG00000255284	GATD1-DT	GATD1 divergent transcript [Source:HGNC Symbol;Acc:HGNC:29907]	lncRNA	3.9325
ENSG00000213904	LIPE-AS1	LIPE antisense RNA 1 [Source:HGNC Symbol;Acc:HGNC:48589]	lncRNA	3.93196
ENSG00000215386	MIR99AHG	mir-99a-let-7c cluster host gene [Source:HGNC Symbol;Acc:HGNC:1274]	lncRNA	3.92691
ENSG00000272844		novel transcript, antisense to GTPBP8	lncRNA	3.91468
ENSG00000254860	TMEM9B-AS1	TMEM9B antisense RNA 1 [Source:HGNC Symbol;Acc:HGNC:19230]	lncRNA	3.90919
ENSG00000232995		regulator of G protein signaling 5 [Source:NCBI gene (formerly Entrezgene);Acc:8490]	lncRNA	3.90603
ENSG00000249429		novel transcript	lncRNA	3.90537
ENSG00000258123	LINC02444	long intergenic non-protein coding RNA 2444 [Source:HGNC Symbol;Acc:HGNC:53376]	lncRNA	3.90394
ENSG00000274737		novel transcript, sense intronic to HDAC7	lncRNA	3.90136
ENSG00000272688		novel transcript	lncRNA	3.89487
ENSG00000284879		novel transcript	lncRNA	3.89339
ENSG00000259943	ZMPSTE24-DT	ZMPSTE24 divergent transcript [Source:HGNC Symbol;Acc:HGNC:55402]	lncRNA	3.88777
ENSG00000280798	LINC00294	long intergenic non-protein coding RNA 294 [Source:HGNC Symbol;Acc:HGNC:27456]	lncRNA	3.88278
ENSG00000271869	DCTN6-DT	DCTN6 divergent transcript [Source:HGNC Symbol;Acc:HGNC:55241]	lncRNA	3.87827
ENSG00000286616		novel transcript	lncRNA	3.86809
ENSG00000273311	DGCR11	DiGeorge syndrome critical region gene 11 [Source:HGNC Symbol;Acc:HGNC:17226]	lncRNA	3.86488
ENSG00000257698	GIHCG	GIHCG inhibitor of miR-200b/200a/429 expression [Source:HGNC Symbol;Acc:HGNC:52649]	lncRNA	3.86481
ENSG00000251660		novel transcript	lncRNA	3.86063
ENSG00000212663		novel transcript	lncRNA	3.85623
ENSG00000227706		novel transcript	lncRNA	3.84156
ENSG00000230002	ALMS1-IT1	ALMS1 intronic transcript 1 [Source:HGNC Symbol;Acc:HGNC:41305]	lncRNA	3.83793
ENSG00000224870	MRPL20-AS1	MRPL20 antisense RNA 1 [Source:HGNC Symbol;Acc:HGNC:27125]	lncRNA	3.82151
ENSG00000247287	PRKCH-AS1	PRKCH antisense RNA 1 [Source:HGNC Symbol;Acc:HGNC:55588]	lncRNA	3.81843
ENSG00000284707		novel transcript	lncRNA	3.81217
ENSG00000286072		novel transcript	lncRNA	3.80978
ENSG00000266490		novel transcript	lncRNA	3.80675
ENSG00000236618	PITPNA-AS1	PITPNA antisense RNA 1 [Source:HGNC Symbol;Acc:HGNC:44116]	lncRNA	3.80312
ENSG00000266053	NDUFV2-AS1	NDUFV2 antisense RNA 1 [Source:HGNC Symbol;Acc:HGNC:50826]	lncRNA	3.79353
ENSG00000243960		novel transcript	lncRNA	3.79129
ENSG00000278002		novel transcript	lncRNA	3.78938
ENSG00000261804		novel transcript	lncRNA	3.78623
ENSG00000272758	WDR5B-DT	WDR5B divergent transcript [Source:HGNC Symbol;Acc:HGNC:55192]	lncRNA	3.78469
ENSG00000227039	ITGB2-AS1	ITGB2 antisense RNA 1 [Source:HGNC Symbol;Acc:HGNC:44304]	lncRNA	3.77976
ENSG00000248476	BACH1-IT1	BACH1 intronic transcript 1 [Source:HGNC Symbol;Acc:HGNC:40006]	lncRNA	3.77326
ENSG00000251364	SYT9-AS1	SYT9 antisense RNA 1 [Source:HGNC Symbol;Acc:HGNC:56173]	lncRNA	3.75353
ENSG00000285696		novel transcript, antisense to ACAT1	lncRNA	3.75298
ENSG00000273306		novel transcript	lncRNA	3.74839
ENSG00000224885	EIPR1-IT1	EIPR1 intronic transcript 1 [Source:HGNC Symbol;Acc:HGNC:41392]	lncRNA	3.73988
ENSG00000260671		novel transcript, sense intronic to KLHDC4	lncRNA	3.73789
ENSG00000153363	LINC00467	long intergenic non-protein coding RNA 467 [Source:HGNC Symbol;Acc:HGNC:28227]	lncRNA	3.73756
ENSG00000230896		novel transcript	lncRNA	3.73637
ENSG00000237596		novel transcript	lncRNA	3.7362
ENSG00000283445		novel transcript	lncRNA	3.72615
ENSG00000188825	LINC00910	long intergenic non-protein coding RNA 910 [Source:HGNC Symbol;Acc:HGNC:44361]	lncRNA	3.72508
ENSG00000283907		novel transcript, antisense to ATP4A	lncRNA	3.72205
ENSG00000285994		novel transcript, sense intronic to CAMK1D	lncRNA	3.71763
ENSG00000266844		novel transcript, antisense to MBP	lncRNA	3.71172
ENSG00000242094	FOXP1-IT1	FOXP1 intronic transcript 1 [Source:HGNC Symbol;Acc:HGNC:41335]	lncRNA	3.71046
ENSG00000231890	DARS1-AS1	DARS1 antisense RNA 1 [Source:HGNC Symbol;Acc:HGNC:40170]	lncRNA	3.69137
ENSG00000272182		novel transcript, antisense to PDHB	lncRNA	3.69135
ENSG00000261366	MANEA-DT	MANEA divergent transcript [Source:HGNC Symbol;Acc:HGNC:43732]	lncRNA	3.68508
ENSG00000274421		novel transcript	lncRNA	3.67977
ENSG00000266993		novel transcript, antisense to NRD1	lncRNA	3.66974
ENSG00000272345		novel transcript, antisense to ACOT13	lncRNA	3.65997
ENSG00000280734	LINC01232	long intergenic non-protein coding RNA 1232 [Source:HGNC Symbol;Acc:HGNC:49755]	lncRNA	3.65911
ENSG00000244479	OR2A1-AS1	OR2A1 antisense RNA 1 [Source:HGNC Symbol;Acc:HGNC:49168]	lncRNA	3.65873
ENSG00000273568		novel transcript, sense intronic to PUS1	lncRNA	3.65842
ENSG00000269919		novel transcript, sense intronic to PRDM1	lncRNA	3.65448
ENSG00000278743		novel transcript	lncRNA	3.65237
ENSG00000256973		novel transcript	lncRNA	3.65104
ENSG00000273691		novel transcript, sense intronic to ZNF710	lncRNA	3.64302
ENSG00000258824		novel transcript	lncRNA	3.64101
ENSG00000274400		novel transcript	lncRNA	3.63514
ENSG00000259788	UAP1-DT	UAP1 divergent transcript [Source:HGNC Symbol;Acc:HGNC:55410]	lncRNA	3.63373
ENSG00000224914	LINC00863	long intergenic non-protein coding RNA 863 [Source:HGNC Symbol;Acc:HGNC:45162]	lncRNA	3.62576
ENSG00000244701		novel transcript, antisense to AGK	lncRNA	3.62536
ENSG00000256427		novel transcript	lncRNA	3.62209
ENSG00000249476		novel transcript	lncRNA	3.61482
ENSG00000224505	HEXIM2-AS1	HEXIM2 antisense RNA 1 [Source:HGNC Symbol;Acc:HGNC:55857]	lncRNA	3.60412
ENSG00000260519	ATP8A1-DT	ATP8A1 divergent transcript [Source:HGNC Symbol;Acc:HGNC:55392]	lncRNA	3.59845
ENSG00000256262	USP30-AS1	USP30 antisense RNA 1 [Source:HGNC Symbol;Acc:HGNC:40909]	lncRNA	3.59654
ENSG00000254910		novel transcript	lncRNA	3.59576
ENSG00000283674		novel transcript	lncRNA	3.59032
ENSG00000235288		novel transcript, antisense to CCBP2	lncRNA	3.58977
ENSG00000225746	MEG8	maternally expressed 8, small nucleolar RNA host gene [Source:HGNC Symbol;Acc:HGNC:14574]	lncRNA	3.58975
ENSG00000285725		novel transcript	lncRNA	3.5892
ENSG00000235481	UBE2R2-AS1	UBE2R2 antisense RNA 1 [Source:HGNC Symbol;Acc:HGNC:49911]	lncRNA	3.58601
ENSG00000287032		novel transcript	lncRNA	3.58022
ENSG00000228886		novel transcript	lncRNA	3.57835
ENSG00000268081		novel transcript, antisense to ZNF429	lncRNA	3.57835
ENSG00000225032		novel transcript	lncRNA	3.57691
ENSG00000265728		novel transcript	lncRNA	3.57595
ENSG00000274104		novel transcript	lncRNA	3.57038
ENSG00000251023		novel transcript	lncRNA	3.56583
ENSG00000264635		novel transcript, sense intronic toYES1	lncRNA	3.56474
ENSG00000287933		novel transcript, antisense to FRK	lncRNA	3.55586
ENSG00000196810	CTBP1-DT	CTBP1 divergent transcript [Source:HGNC Symbol;Acc:HGNC:28307]	lncRNA	3.55183
ENSG00000286965		novel transcript	lncRNA	3.54811
ENSG00000273015	LINC00938	long intergenic non-protein coding RNA 938 [Source:HGNC Symbol;Acc:HGNC:48630]	lncRNA	3.5426
ENSG00000266801		novel transcript, sense intronic to transmembrane and coiled-coil domains 7 TMCO7	lncRNA	3.54068
ENSG00000275576		novel transcript, sense intronic to TM9SF4	lncRNA	3.53493
ENSG00000245573	BDNF-AS	BDNF antisense RNA [Source:HGNC Symbol;Acc:HGNC:20608]	lncRNA	3.52934
ENSG00000283064		novel transcript, antisense to HIST1H2BD	lncRNA	3.52755
ENSG00000231304	SGO1-AS1	SGO1 antisense RNA 1 [Source:HGNC Symbol;Acc:HGNC:41081]	lncRNA	3.52663
ENSG00000285851		novel transcript	lncRNA	3.51633
ENSG00000258525		novel transcript, antisense to COCH	lncRNA	3.51503
ENSG00000203605		novel transcript	lncRNA	3.51024
ENSG00000176593		novel transcript, antisense to ZNF606	lncRNA	3.50283
ENSG00000287151	C2orf27A	chromosome 2 open reading frame 27A [Source:HGNC Symbol;Acc:HGNC:25077]	lncRNA	3.49722
ENSG00000261000		novel transcript	lncRNA	3.49513
ENSG00000272379		novel transcript	lncRNA	3.48368
ENSG00000276054		novel transcript, sense intronic to C17orf78	lncRNA	3.47729
ENSG00000271816		BMS1 pseudogene 4 [Source:NCBI gene (formerly Entrezgene);Acc:729096]	lncRNA	3.47693
ENSG00000286797		novel transcript	lncRNA	3.47532
ENSG00000225205	PDK1-AS1	PDK1 and ITGA6 antisense RNA 1 [Source:HGNC Symbol;Acc:HGNC:40441]	lncRNA	3.47009
ENSG00000270077		novel transcript, sense intronic to PGCP	lncRNA	3.46534
ENSG00000215769	ARHGAP27P1-BPTFP1-KPNA2P3	ARHGAP27P1-BPTFP1-KPNA2P3 readthrough, transcribed pseudogene [Source:HGNC Symbol;Acc:HGNC:52873]	lncRNA	3.46181
ENSG00000226419	SLC16A1-AS1	SLC16A1 antisense RNA 1 [Source:HGNC Symbol;Acc:HGNC:49445]	lncRNA	3.45797
ENSG00000267470	ZNF571-AS1	ZNF571 antisense RNA 1 [Source:HGNC Symbol;Acc:HGNC:44324]	lncRNA	3.45377
ENSG00000228933		novel transcript	lncRNA	3.44694
ENSG00000255882		novel transcript	lncRNA	3.4451
ENSG00000250333		novel transcript	lncRNA	3.44374
ENSG00000226620	LINC00343	long intergenic non-protein coding RNA 343 [Source:HGNC Symbol;Acc:HGNC:42500]	lncRNA	3.43678
ENSG00000176659	LINC02910	long intergenic non-protein coding RNA 2910 [Source:HGNC Symbol;Acc:HGNC:26601]	lncRNA	3.42931
ENSG00000272501		novel transcript, antisense to HCG27	lncRNA	3.42931
ENSG00000286122	LINC02964	long intergenic non-protein coding RNA 2964 [Source:HGNC Symbol;Acc:HGNC:53487]	lncRNA	3.4288
ENSG00000232721		novel transcript	lncRNA	3.42724
ENSG00000266957		novel transcript, antisense to KATNAL2	lncRNA	3.42276
ENSG00000277476		novel transcript	lncRNA	3.41629
ENSG00000229368		novel transcript, sense overlapping STIM1	lncRNA	3.41248
ENSG00000273117	INSIG1-DT	INSIG1 divergent transcript [Source:HGNC Symbol;Acc:HGNC:55155]	lncRNA	3.41081
ENSG00000270972		novel transcript	lncRNA	3.40336
ENSG00000214894	LINC00243	long intergenic non-protein coding RNA 243 [Source:HGNC Symbol;Acc:HGNC:30956]	lncRNA	3.39852
ENSG00000235313	HM13-IT1	HM13 intronic transcript 1 [Source:HGNC Symbol;Acc:HGNC:41424]	lncRNA	3.39219
ENSG00000229325	ACAP2-IT1	ACAP2 intronic transcript 1 [Source:HGNC Symbol;Acc:HGNC:41426]	lncRNA	3.39001
ENSG00000212978	C2orf74-DT	C2orf74 divergent transcript [Source:HGNC Symbol;Acc:HGNC:27941]	lncRNA	3.37804
ENSG00000274943		novel transcript, sense intronic to PPHLN1	lncRNA	3.36785
ENSG00000287695		novel transcript, sense intronic to GALNT10	lncRNA	3.36461
ENSG00000266126		novel transcript	lncRNA	3.36325
ENSG00000271046		novel transcript	lncRNA	3.35893
ENSG00000230612		novel transcript, antisense to KIF3A	lncRNA	3.35548
ENSG00000203506	RBMS3-AS2	RBMS3 antisense RNA 2 [Source:HGNC Symbol;Acc:HGNC:39988]	lncRNA	3.35308
ENSG00000259652		novel transcript, antisense to TSPAN3	lncRNA	3.34994
ENSG00000274591		novel transcript, sense intronic to SLC38A1	lncRNA	3.34497
ENSG00000269578		novel transcript, sense intronic MED26	lncRNA	3.33944
ENSG00000225880	LINC00115	long intergenic non-protein coding RNA 115 [Source:HGNC Symbol;Acc:HGNC:26211]	lncRNA	3.33196
ENSG00000241163	LINC00877	long intergenic non-protein coding RNA 877 [Source:HGNC Symbol;Acc:HGNC:27706]	lncRNA	3.32108
ENSG00000237772	LINC02631	long intergenic non-protein coding RNA 2631 [Source:HGNC Symbol;Acc:HGNC:54112]	lncRNA	3.31629
ENSG00000268987		novel transcript, sense intronic to BCKDHA	lncRNA	3.31468
ENSG00000274765		novel transcript, sense intronic to CCPG1	lncRNA	3.29255
ENSG00000259080		novel transcript	lncRNA	3.2861
ENSG00000260651		novel transcript, antisense NFKB1	lncRNA	3.28007
ENSG00000272768		novel transcript, antisense to PURB	lncRNA	3.27064
ENSG00000243176		novel transcript	lncRNA	3.26009
ENSG00000231663	COA6-AS1	COA6 antisense RNA 1 [Source:HGNC Symbol;Acc:HGNC:40825]	lncRNA	3.25787
ENSG00000225948	LINC02648	long intergenic non-protein coding RNA 2648 [Source:HGNC Symbol;Acc:HGNC:54132]	lncRNA	3.25405
ENSG00000275178		novel transcript, antisense to MBP	lncRNA	3.24898
ENSG00000241316	SUCLG2-DT	SUCLG2 divergent transcript [Source:HGNC Symbol;Acc:HGNC:49643]	lncRNA	3.24536
ENSG00000285051	SLC7A14-AS1	SLC7A14 antisense RNA 1 [Source:HGNC Symbol;Acc:HGNC:54092]	lncRNA	3.24372
ENSG00000253712	LINC02886	long intergenic non-protein coding RNA 2886 [Source:HGNC Symbol;Acc:HGNC:54867]	lncRNA	3.23924
ENSG00000286835		novel transcript, sense intronic to ZNF367	lncRNA	3.23841
ENSG00000254936		novel transcript	lncRNA	3.23587
ENSG00000268575		novel transcript, readthrough between SLC35E2 and CDK11A	lncRNA	3.23083
ENSG00000272667		novel transcript	lncRNA	3.22398
ENSG00000260630	SNAI3-AS1	SNAI3 antisense RNA 1 [Source:HGNC Symbol;Acc:HGNC:28327]	lncRNA	3.22319
ENSG00000254676		novel transcript, sense overlapping PCF11	lncRNA	3.22178
ENSG00000223949	ROR1-AS1	ROR1 antisense RNA 1 [Source:HGNC Symbol;Acc:HGNC:40508]	lncRNA	3.21434
ENSG00000224660	SH3BP5-AS1	SH3BP5 antisense RNA 1 [Source:HGNC Symbol;Acc:HGNC:44501]	lncRNA	3.21296
ENSG00000258365		novel transcript, antisense to PLXNC1	lncRNA	3.20953
ENSG00000182165	TP53TG1	TP53 target 1 [Source:HGNC Symbol;Acc:HGNC:17026]	lncRNA	3.20907
ENSG00000226312	CFLAR-AS1	CFLAR antisense RNA 1 [Source:HGNC Symbol;Acc:HGNC:14437]	lncRNA	3.20257
ENSG00000267547		novel transcript	lncRNA	3.19952
ENSG00000270115		novel transcript	lncRNA	3.19767
ENSG00000259719	LINC02284	long intergenic non-protein coding RNA 2284 [Source:HGNC Symbol;Acc:HGNC:53201]	lncRNA	3.19633
ENSG00000251230	MIR3945HG	MIR3945 host gene [Source:HGNC Symbol;Acc:HGNC:52002]	lncRNA	3.19479
ENSG00000267254	ZNF790-AS1	ZNF790 antisense RNA 1 [Source:HGNC Symbol;Acc:HGNC:27617]	lncRNA	3.18972
ENSG00000271011		novel transcript, antisense to TTN	lncRNA	3.18471
ENSG00000237877	LINC01473	long intergenic non-protein coding RNA 1473 [Source:HGNC Symbol;Acc:HGNC:51109]	lncRNA	3.1682
ENSG00000271991	TTC32-DT	TTC32 divergent transcript [Source:HGNC Symbol;Acc:HGNC:55236]	lncRNA	3.1661
ENSG00000266378		novel transcript	lncRNA	3.16305
ENSG00000253476		novel transcript	lncRNA	3.15675
ENSG00000204620		novel transcript, antisense to RBM3	lncRNA	3.14792
ENSG00000281501	SEPSECS-AS1	SEPSECS antisense RNA 1 (head to head) [Source:HGNC Symbol;Acc:HGNC:27737]	lncRNA	3.14245
ENSG00000251661		novel transcript, antisense to IFITM3	lncRNA	3.14198
ENSG00000279873	LINC01126	long intergenic non-protein coding RNA 1126 [Source:HGNC Symbol;Acc:HGNC:49275]	lncRNA	3.14017
ENSG00000279094	LINC01670	long intergenic non-protein coding RNA 1670 [Source:HGNC Symbol;Acc:HGNC:52458]	lncRNA	3.13977
ENSG00000265801		novel transcript	lncRNA	3.13823
ENSG00000233461		novel transcript	lncRNA	3.13679
ENSG00000226891	LINC01359	long intergenic non-protein coding RNA 1359 [Source:HGNC Symbol;Acc:HGNC:50591]	lncRNA	3.13587
ENSG00000241472	PTPRG-AS1	PTPRG antisense RNA 1 [Source:HGNC Symbol;Acc:HGNC:44638]	lncRNA	3.12893
ENSG00000271780		novel transcript	lncRNA	3.11085
ENSG00000228140	EFHD2-AS1	EFHD2 antisense RNA 1 [Source:HGNC Symbol;Acc:HGNC:55801]	lncRNA	3.10641
ENSG00000229955		novel transcript, sense intronic to CSNK1E	lncRNA	3.10127
ENSG00000228423		novel transcript	lncRNA	3.09705
ENSG00000285679		novel transcript	lncRNA	3.09504
ENSG00000248773		novel transcript	lncRNA	3.09478
ENSG00000277911		novel transcript, sense intronic AATF	lncRNA	3.09039
ENSG00000267766		novel transcript, sense intronic to BCL2	lncRNA	3.0872
ENSG00000259976		novel transcript	lncRNA	3.08669
ENSG00000281183	NPTN-IT1	NPTN intronic transcript 1 [Source:HGNC Symbol;Acc:HGNC:45091]	lncRNA	3.07853
ENSG00000177406	NINJ2-AS1	NINJ2 antisense RNA 1 [Source:HGNC Symbol;Acc:HGNC:40405]	lncRNA	3.07676
ENSG00000270361		novel transcript	lncRNA	3.07063
ENSG00000230724	LINC01001	long intergenic non-protein coding RNA 1001 [Source:HGNC Symbol;Acc:HGNC:38540]	lncRNA	3.05965
ENSG00000232677	LINC00665	long intergenic non-protein coding RNA 665 [Source:HGNC Symbol;Acc:HGNC:44323]	lncRNA	3.05937
ENSG00000270574		novel transcript, antisense to titin	lncRNA	3.05935
ENSG00000270344	POC1B-AS1	POC1B antisense RNA 1 [Source:HGNC Symbol;Acc:HGNC:52949]	lncRNA	3.05332
ENSG00000285596		novel transcript	lncRNA	3.04108
ENSG00000234614	C2CD4D-AS1	C2CD4D and THEM5 antisense RNA 1 [Source:HGNC Symbol;Acc:HGNC:54045]	lncRNA	3.03749
ENSG00000227200		novel transcript	lncRNA	3.03381
ENSG00000272518		novel transcript, sense intronic to MRPS28	lncRNA	3.03299
ENSG00000266896		novel transcript	lncRNA	3.03249
ENSG00000266602		novel transcript	lncRNA	3.03222
ENSG00000240057	NEPRO-AS1	NEPRO antisense RNA 1 [Source:HGNC Symbol;Acc:HGNC:41049]	lncRNA	3.03104
ENSG00000233058	ATP13A3-DT	ATP13A3 divergent transcript [Source:HGNC Symbol;Acc:HGNC:48570]	lncRNA	3.03054
ENSG00000277151		novel transcript	lncRNA	3.02853
ENSG00000237738	RNF216-IT1	RNF216 intronic transcript 1 [Source:HGNC Symbol;Acc:HGNC:41463]	lncRNA	3.02783
ENSG00000255142		novel transcript	lncRNA	3.02025
ENSG00000269480		novel transcript, antisense MYO9B	lncRNA	3.00799
ENSG00000237481		novel transcript	lncRNA	3.00759
ENSG00000249102		novel transcript	lncRNA	3.00195
ENSG00000262380		novel transcript, sense to NDE1	lncRNA	2.99791
ENSG00000229739	PDC-AS1	PDC antisense RNA 1 [Source:HGNC Symbol;Acc:HGNC:40432]	lncRNA	2.99771
ENSG00000277450		novel transcript, sense intronic to transcript readthrough between TMEM199 and SARM1	lncRNA	2.99582
ENSG00000235530	TMEM11-DT	TMEM11 divergent transcript [Source:HGNC Symbol;Acc:HGNC:55671]	lncRNA	2.9948
ENSG00000257771	LINC02395	long intergenic non-protein coding RNA 2395 [Source:HGNC Symbol;Acc:HGNC:53322]	lncRNA	2.9936
ENSG00000255198	SNHG9	small nucleolar RNA host gene 9 [Source:HGNC Symbol;Acc:HGNC:33102]	lncRNA	2.99029
ENSG00000268201		novel transcript, sense intronic to ZNF544	lncRNA	2.9863
ENSG00000265791		novel transcript, sense intronic CRLF3	lncRNA	2.97278
ENSG00000261754		novel transcript	lncRNA	2.96343
ENSG00000266088		novel transcript	lncRNA	2.96182
ENSG00000245213	GALNT7-DT	GALNT7 divergent transcript [Source:HGNC Symbol;Acc:HGNC:55604]	lncRNA	2.96073
ENSG00000248489	CHD1-DT	CHD1 divergent transcript [Source:HGNC Symbol;Acc:HGNC:52907]	lncRNA	2.95816
ENSG00000287214		novel transcript, sense intronic to ARFGEF1	lncRNA	2.94529
ENSG00000228395		novel transcript	lncRNA	2.94508
ENSG00000167920	KRT10-AS1	KRT10 antisense RNA 1 [Source:HGNC Symbol;Acc:HGNC:28305]	lncRNA	2.9446
ENSG00000235795		novel transcript	lncRNA	2.94125
ENSG00000157306	ZFHX2-AS1	ZFHX2 antisense RNA 1 [Source:HGNC Symbol;Acc:HGNC:52658]	lncRNA	2.93929
ENSG00000275601		novel transcript, sense intronic to CATSPER2	lncRNA	2.93801
ENSG00000237343		novel transcript	lncRNA	2.93078
ENSG00000224975	INE1	inactivation escape 1 [Source:HGNC Symbol;Acc:HGNC:6060]	lncRNA	2.92578
ENSG00000197182	MIRLET7BHG	MIRLET7B host gene [Source:HGNC Symbol;Acc:HGNC:37189]	lncRNA	2.92306
ENSG00000247950	SEC24B-AS1	SEC24B antisense RNA 1 [Source:HGNC Symbol;Acc:HGNC:44003]	lncRNA	2.92252
ENSG00000249378	LINC01060	long intergenic non-protein coding RNA 1060 [Source:HGNC Symbol;Acc:HGNC:49081]	lncRNA	2.91831
ENSG00000273253	TRABD-AS1	TRABD antisense RNA 1 [Source:HGNC Symbol;Acc:HGNC:56049]	lncRNA	2.91649
ENSG00000262410		novel transcript, sense intronic FN3K	lncRNA	2.91428
ENSG00000248559		novel transcript	lncRNA	2.90971
ENSG00000228223	HCG11	HLA complex group 11 [Source:HGNC Symbol;Acc:HGNC:17707]	lncRNA	2.90569
ENSG00000236871	LINC00106	long intergenic non-protein coding RNA 106 [Source:HGNC Symbol;Acc:HGNC:31843]	lncRNA	2.89491
ENSG00000248714	ZNF652-AS1	ZNF652 antisense RNA 1 [Source:HGNC Symbol;Acc:HGNC:55582]	lncRNA	2.8903
ENSG00000258559		novel transcript, sense overlapping ABCD4	lncRNA	2.88775
ENSG00000205930	C21orf62-AS1	C21orf62 antisense RNA 1 [Source:HGNC Symbol;Acc:HGNC:1290]	lncRNA	2.88035
ENSG00000278970	HEIH	hepatocellular carcinoma up-regulated EZH2-associated long non-coding RNA [Source:HGNC Symbol;Acc:HGNC:45049]	lncRNA	2.87978
ENSG00000234848		novel transcript, antisense to ZNF709	lncRNA	2.87099
ENSG00000230825	LINC03016	long intergenic non-protein coding RNA 3016 [Source:HGNC Symbol;Acc:HGNC:56145]	lncRNA	2.86703
ENSG00000231312	MAP4K3-DT	MAP4K3 divergent transcript [Source:HGNC Symbol;Acc:HGNC:54056]	lncRNA	2.85895
ENSG00000269514		novel transcript, antisense to OR10AD1	lncRNA	2.85193
ENSG00000196096	SPAG16-DT	SPAG16 divergent transcript [Source:HGNC Symbol;Acc:HGNC:52674]	lncRNA	2.84902
ENSG00000262001	DLGAP1-AS2	DLGAP1 antisense RNA 2 [Source:HGNC Symbol;Acc:HGNC:28146]	lncRNA	2.84083
ENSG00000236514		novel transcript	lncRNA	2.82414
ENSG00000255449		novel transcript, antisense to AAMDC	lncRNA	2.81748
ENSG00000288156		novel transcript	lncRNA	2.80349
ENSG00000241388	HNF1A-AS1	HNF1A antisense RNA 1 [Source:HGNC Symbol;Acc:HGNC:26785]	lncRNA	2.80153
ENSG00000248508	SRP14-DT	SRP14 divergent transcript [Source:HGNC Symbol;Acc:HGNC:48619]	lncRNA	2.79759
ENSG00000270049	ATP6V0D1-DT	ATP6V0D1 divergent transcript [Source:HGNC Symbol;Acc:HGNC:55268]	lncRNA	2.79609
ENSG00000259244		novel transcript	lncRNA	2.79329
ENSG00000188004	SNHG28	small nucleolar RNA host gene 28 [Source:HGNC Symbol;Acc:HGNC:27647]	lncRNA	2.7904
ENSG00000273989		novel transcript, sense intronic to CCDC91	lncRNA	2.78734
ENSG00000266904	LINC00663	long intergenic non-protein coding RNA 663 [Source:HGNC Symbol;Acc:HGNC:28609]	lncRNA	2.78703
ENSG00000283103		novel transcript, antisense to ERVK3-1	lncRNA	2.78529
ENSG00000287569		novel transcript	lncRNA	2.78426
ENSG00000259659		novel transcript	lncRNA	2.77314
ENSG00000269560		novel transcript, sense intronic to ZNF564	lncRNA	2.77283
ENSG00000286828		novel transcript	lncRNA	2.7718
ENSG00000205041		novel transcript, sense intronic to AKT2	lncRNA	2.76999
ENSG00000245556	SCAMP1-AS1	SCAMP1 antisense RNA 1 [Source:HGNC Symbol;Acc:HGNC:50544]	lncRNA	2.76578
ENSG00000249684		novel transcript, antisense to PROP1	lncRNA	2.76539
ENSG00000261801	LOXL1-AS1	LOXL1 antisense RNA 1 [Source:HGNC Symbol;Acc:HGNC:44169]	lncRNA	2.7645
ENSG00000277089	CCL3-AS1	CCL3 antisense RNA 1 [Source:HGNC Symbol;Acc:HGNC:55229]	lncRNA	2.7636
ENSG00000237280		novel transcript	lncRNA	2.75736
ENSG00000286274		novel transcript	lncRNA	2.75462
ENSG00000228801	PCMTD1-DT	PCMTD1 divergent transcript [Source:HGNC Symbol;Acc:HGNC:55791]	lncRNA	2.75152
ENSG00000227388		novel transcript	lncRNA	2.74505
ENSG00000235831	BHLHE40-AS1	BHLHE40 antisense RNA 1 [Source:HGNC Symbol;Acc:HGNC:44471]	lncRNA	2.74505
ENSG00000234072	GTF3C2-AS2	GTF3C2 antisense RNA 2 [Source:HGNC Symbol;Acc:HGNC:55699]	lncRNA	2.74227
ENSG00000233937		uncharacterized LOC101928649 [Source:NCBI gene (formerly Entrezgene);Acc:101928649]	lncRNA	2.74173
ENSG00000228274		novel transcript, antisense to CBY1	lncRNA	2.73829
ENSG00000263551		novel transcript	lncRNA	2.73688
ENSG00000272690	LINC02018	long intergenic non-protein coding RNA 2018 [Source:HGNC Symbol;Acc:HGNC:52853]	lncRNA	2.7358
ENSG00000286786		novel transcript, antisense to RASGRP1	lncRNA	2.73544
ENSG00000240888		novel transcript	lncRNA	2.73279
ENSG00000237646	HLCS-IT1	HLCS intronic transcript 1 [Source:HGNC Symbol;Acc:HGNC:41343]	lncRNA	2.73187
ENSG00000274015		novel transcript	lncRNA	2.72668
ENSG00000273035		novel transcript, sense intronic to MAP4K3	lncRNA	2.72636
ENSG00000226711	FAM66C	family with sequence similarity 66 member C [Source:HGNC Symbol;Acc:HGNC:21644]	lncRNA	2.72532
ENSG00000279078	SND1-IT1	SND1 intronic transcript 1 [Source:HGNC Symbol;Acc:HGNC:24158]	lncRNA	2.72516
ENSG00000276931		novel transcript, sense intronic to LMF1	lncRNA	2.72261
ENSG00000224687	RASAL2-AS1	RASAL2 antisense RNA 1 [Source:HGNC Symbol;Acc:HGNC:44170]	lncRNA	2.72162
ENSG00000273702		novel transcript	lncRNA	2.7133
ENSG00000224356		novel transcript	lncRNA	2.71145
ENSG00000286656		novel transcript	lncRNA	2.70915
ENSG00000236810	ELOA-AS1	ELOA antisense RNA 1 [Source:HGNC Symbol;Acc:HGNC:50582]	lncRNA	2.70814
ENSG00000240731		novel transcript	lncRNA	2.70794
ENSG00000273449		novel transcript	lncRNA	2.70752
ENSG00000287190		novel transcript	lncRNA	2.70704
ENSG00000234928	LINC01659	long intergenic non-protein coding RNA 1659 [Source:HGNC Symbol;Acc:HGNC:52447]	lncRNA	2.70613
ENSG00000233672	RNASEH2B-AS1	RNASEH2B antisense RNA 1 [Source:HGNC Symbol;Acc:HGNC:39967]	lncRNA	2.70312
ENSG00000231672	DIRC3	disrupted in renal carcinoma 3 [Source:HGNC Symbol;Acc:HGNC:17805]	lncRNA	2.69828
ENSG00000263234		novel transcript	lncRNA	2.6975
ENSG00000284685		novel transcript	lncRNA	2.69616
ENSG00000259049		novel transcript, antisense to GNPNAT1	lncRNA	2.69583
ENSG00000230751		novel transcript	lncRNA	2.6944
ENSG00000277579		novel transcript, sense intronic AATF	lncRNA	2.69338
ENSG00000241764	CBLL1-AS1	CBLL1 antisense RNA 1 [Source:HGNC Symbol;Acc:HGNC:55571]	lncRNA	2.69297
ENSG00000271851		novel transcript, sense intronic to STX8	lncRNA	2.69292
ENSG00000261338		novel transcript, overlapping to ARPC2 and GPBAR1	lncRNA	2.68513
ENSG00000272335		novel transcript	lncRNA	2.6778
ENSG00000224271	EPIC1	epigenetically induced MYC interacting lncRNA 1 [Source:HGNC Symbol;Acc:HGNC:27672]	lncRNA	2.67503
ENSG00000227354	RBM26-AS1	RBM26 antisense RNA 1 [Source:HGNC Symbol;Acc:HGNC:39805]	lncRNA	2.66596
ENSG00000240498	CDKN2B-AS1	CDKN2B antisense RNA 1 [Source:HGNC Symbol;Acc:HGNC:34341]	lncRNA	2.66575
ENSG00000237352	LINC01358	long intergenic non-protein coding RNA 1358 [Source:HGNC Symbol;Acc:HGNC:50589]	lncRNA	2.66566
ENSG00000224034	LINC02561	long intergenic non-protein coding RNA 2561 [Source:HGNC Symbol;Acc:HGNC:53601]	lncRNA	2.6595
ENSG00000278601		novel transcript, antisense to BBIP1	lncRNA	2.65924
ENSG00000272529		novel transcript, antisense to RFTN1	lncRNA	2.65338
ENSG00000281005	LINC00921	long intergenic non-protein coding RNA 921 [Source:HGNC Symbol;Acc:HGNC:26830]	lncRNA	2.65164
ENSG00000262652		novel transcript, sense intronic FOXK2	lncRNA	2.64848
ENSG00000228427		novel transcript	lncRNA	2.63741
ENSG00000273951		novel transcript, sense intronic to CHD6	lncRNA	2.63667
ENSG00000235908	RHOA-IT1	RHOA intronic transcript 1 [Source:HGNC Symbol;Acc:HGNC:41308]	lncRNA	2.63566
ENSG00000285219	HULC	hepatocellular carcinoma up-regulated long non-coding RNA [Source:HGNC Symbol;Acc:HGNC:34232]	lncRNA	2.63419
ENSG00000270072		novel transcript	lncRNA	2.63227
ENSG00000273247	RAB33B-AS1	RAB33B antisense RNA 1 [Source:HGNC Symbol;Acc:HGNC:55153]	lncRNA	2.63075
ENSG00000277496	SLCO4A1-AS2	SLCO4A1 antisense RNA 2 [Source:HGNC Symbol;Acc:HGNC:56052]	lncRNA	2.62774
ENSG00000280018		novel transcript	lncRNA	2.6273
ENSG00000275927		novel transcript, sense intronic to XYLT1	lncRNA	2.62562
ENSG00000274341		novel transcript	lncRNA	2.62412
ENSG00000229728		novel transcript	lncRNA	2.62254
ENSG00000269921		novel transcript	lncRNA	2.62006
ENSG00000261765		novel transcript	lncRNA	2.61863
ENSG00000268204		novel transcript, antisense to STXBP2	lncRNA	2.61734
ENSG00000272288	ILRUN-AS1	ILRUN antisense RNA 1 [Source:HGNC Symbol;Acc:HGNC:55216]	lncRNA	2.61588
ENSG00000273723	SUGT1-DT	SUGT1 divergent transcript [Source:HGNC Symbol;Acc:HGNC:54809]	lncRNA	2.61436
ENSG00000224848		novel transcript	lncRNA	2.60823
ENSG00000270137		novel transcript, intronic to PHF20L1	lncRNA	2.60796
ENSG00000258820		novel transcript, antisense to a novel orphan protein	lncRNA	2.60413
ENSG00000267767	LINC01801	long intergenic non-protein coding RNA 1801 [Source:HGNC Symbol;Acc:HGNC:52592]	lncRNA	2.60388
ENSG00000260274		novel transcript	lncRNA	2.59775
ENSG00000286723		novel transcript	lncRNA	2.59634
ENSG00000269951		novel transcript, sense intronic to TSPAN3	lncRNA	2.59275
ENSG00000251432	LINC02615	long intergenic non-protein coding RNA 2615 [Source:HGNC Symbol;Acc:HGNC:53402]	lncRNA	2.59247
ENSG00000282885		novel transcript	lncRNA	2.59069
ENSG00000273265	CNNM3-DT	CNNM3 divergent transcript [Source:HGNC Symbol;Acc:HGNC:53592]	lncRNA	2.58898
ENSG00000288105		novel transcript, antisense to ROBO1	lncRNA	2.5878
ENSG00000259104	PTCSC3	papillary thyroid carcinoma susceptibility candidate 3 [Source:HGNC Symbol;Acc:HGNC:43959]	lncRNA	2.58279
ENSG00000254337		novel transcript	lncRNA	2.58144
ENSG00000226180		novel transcript	lncRNA	2.58054
ENSG00000272800		novel transcript	lncRNA	2.57842
ENSG00000233602	ERI3-IT1	ERI3 intronic transcript 1 [Source:HGNC Symbol;Acc:HGNC:41431]	lncRNA	2.57598
ENSG00000224043	CCNT2-AS1	CCNT2 antisense RNA 1 [Source:HGNC Symbol;Acc:HGNC:40130]	lncRNA	2.57153
ENSG00000239415		novel transcript, antisense to MCM3APAS	lncRNA	2.56865
ENSG00000260810		novel transcript	lncRNA	2.56704
ENSG00000259994		novel transcript, overlapping to MTPAP	lncRNA	2.56453
ENSG00000286408		novel transcript	lncRNA	2.56176
ENSG00000287932		novel transcript, sense intronic to CDK6	lncRNA	2.56153
ENSG00000266289	LINC02933	long intergenic non-protein coding RNA 2933 [Source:HGNC Symbol;Acc:HGNC:55908]	lncRNA	2.56134
ENSG00000278668		novel transcript	lncRNA	2.56134
ENSG00000224614	TNK2-AS1	TNK2 antisense RNA 1 [Source:HGNC Symbol;Acc:HGNC:49093]	lncRNA	2.55966
ENSG00000228839	PIK3IP1-DT	PIK3IP1 divergent transcript [Source:HGNC Symbol;Acc:HGNC:41072]	lncRNA	2.55826
ENSG00000262766		novel transcript	lncRNA	2.55036
ENSG00000271918		novel transcript, antisense to COMMD10	lncRNA	2.5496
ENSG00000266579		novel transcript	lncRNA	2.54655
ENSG00000178977	LINC00324	long intergenic non-protein coding RNA 324 [Source:HGNC Symbol;Acc:HGNC:26628]	lncRNA	2.54444
ENSG00000287265		novel transcript, antisense to DUSP22	lncRNA	2.54195
ENSG00000272909		novel transcript, antisense to MTHFD1	lncRNA	2.54118
ENSG00000260917		novel transcript, overlapping to VTI1A	lncRNA	2.53943
ENSG00000276867		novel transcript	lncRNA	2.53872
ENSG00000272086	GOLPH3-DT	GOLPH3 divergent transcript [Source:HGNC Symbol;Acc:HGNC:55231]	lncRNA	2.5377
ENSG00000285373	LINC02478	long intergenic non-protein coding RNA 2478 [Source:HGNC Symbol;Acc:HGNC:53446]	lncRNA	2.53722
ENSG00000260719		novel transcript, antisense to C16orf54	lncRNA	2.5355
ENSG00000253559	OSGEPL1-AS1	OSGEPL1 antisense RNA 1 [Source:HGNC Symbol;Acc:HGNC:41009]	lncRNA	2.53531
ENSG00000273184		novel transcript, readthrough between HILPDA-METTL2B	lncRNA	2.53514
ENSG00000249898	MCPH1-AS1	MCPH1 antisense RNA 1 [Source:HGNC Symbol;Acc:HGNC:51655]	lncRNA	2.53415
ENSG00000261654		novel transcript, sense overlapping C1orf103	lncRNA	2.52787
ENSG00000257342		novel transcript, antisense to OS9	lncRNA	2.52414
ENSG00000244327		novel transcript, sense overlapping to ATR	lncRNA	2.52211
ENSG00000286931		novel transcript	lncRNA	2.52178
ENSG00000231560	CLEC12A-AS1	CLEC12A antisense RNA 1 [Source:HGNC Symbol;Acc:HGNC:53407]	lncRNA	2.52097
ENSG00000250900	TRIM7-AS1	TRIM7 antisense RNA 1 [Source:HGNC Symbol;Acc:HGNC:40764]	lncRNA	2.51295
ENSG00000231682	LINC01891	long intergenic non-protein coding RNA 1891 [Source:HGNC Symbol;Acc:HGNC:52710]	lncRNA	2.51201
ENSG00000286209		novel transcript	lncRNA	2.51123
ENSG00000239213	NCK1-DT	NCK1 divergent transcript [Source:HGNC Symbol;Acc:HGNC:49645]	lncRNA	2.50863
ENSG00000261474		novel transcript	lncRNA	2.50614
ENSG00000259402		novel transcript, sense intronic to FAM63B	lncRNA	2.50513
ENSG00000286523		novel transcript	lncRNA	2.50297
ENSG00000261584		novel transcript	lncRNA	2.49768
ENSG00000241560	ZBTB20-AS1	ZBTB20 antisense RNA 1 [Source:HGNC Symbol;Acc:HGNC:40640]	lncRNA	2.49627
ENSG00000287502		novel transcript	lncRNA	2.4895
ENSG00000264895		novel transcript, sense intronic to MBTD1	lncRNA	2.47772
ENSG00000271122	HERPUD2-AS1	HERPUD2 antisense RNA 1 [Source:HGNC Symbol;Acc:HGNC:55258]	lncRNA	2.476
ENSG00000245149	RNF139-DT	RNF139 divergent transcript [Source:HGNC Symbol;Acc:HGNC:48940]	lncRNA	2.46807
ENSG00000288044		novel transcript, antisense to RABGGTAand DHRS1	lncRNA	2.46455
ENSG00000243081		novel transcript	lncRNA	2.46137
ENSG00000232044	SILC1	sciatic injury induced lincRNA upregulator of SOX11 [Source:HGNC Symbol;Acc:HGNC:26403]	lncRNA	2.45906
ENSG00000257509		novel transcript, sense intronic to SARNP	lncRNA	2.45809
ENSG00000234832	NXT1-AS1	NXT1 antisense RNA 1 [Source:HGNC Symbol;Acc:HGNC:40734]	lncRNA	2.45577
ENSG00000236008	LINC01814	long intergenic non-protein coding RNA 1814 [Source:HGNC Symbol;Acc:HGNC:52618]	lncRNA	2.45196
ENSG00000284624		novel transcript	lncRNA	2.45053
ENSG00000257553		novel transcript, antisense to PA2G4	lncRNA	2.44935
ENSG00000270894		novel transcript, sense overlapping TAF15	lncRNA	2.44935
ENSG00000286817		novel transcript	lncRNA	2.4469
ENSG00000224903	RNF32-AS1	RNF32 antisense RNA 1 [Source:HGNC Symbol;Acc:HGNC:40798]	lncRNA	2.44538
ENSG00000238039		novel transcript	lncRNA	2.43879
ENSG00000273507		novel transcript	lncRNA	2.43713
ENSG00000239523	MYLK-AS1	MYLK antisense RNA 1 [Source:HGNC Symbol;Acc:HGNC:42440]	lncRNA	2.43431
ENSG00000203993	ARRDC1-AS1	ARRDC1 antisense RNA 1 [Source:HGNC Symbol;Acc:HGNC:23395]	lncRNA	2.42212
ENSG00000261553		novel transcript	lncRNA	2.4198
ENSG00000286833		novel transcript	lncRNA	2.4196
ENSG00000226200	SGMS1-AS1	SGMS1 antisense RNA 1 [Source:HGNC Symbol;Acc:HGNC:49683]	lncRNA	2.41857
ENSG00000271771		novel transcript	lncRNA	2.41647
ENSG00000277595		novel transcript, sense intronic to ANKRD13A	lncRNA	2.41582
ENSG00000258017		novel transcript, antisense to TUBA1B	lncRNA	2.41356
ENSG00000273399		novel transcript	lncRNA	2.41067
ENSG00000258682		novel transcript, sense overlapping PSMA3	lncRNA	2.40958
ENSG00000257354	MIRLET7IHG	MIRLET7I host gene [Source:HGNC Symbol;Acc:HGNC:55478]	lncRNA	2.40793
ENSG00000244063		novel transcript	lncRNA	2.40762
ENSG00000233527	ZNF529-AS1	ZNF529 antisense RNA 1 [Source:HGNC Symbol;Acc:HGNC:51275]	lncRNA	2.40631
ENSG00000274315		novel transcript, antisense to FAR2	lncRNA	2.40232
ENSG00000258727	AP1G2-AS1	AP1G2 antisense RNA 1 [Source:HGNC Symbol;Acc:HGNC:55442]	lncRNA	2.39996
ENSG00000188242		uncharacterized LOC25845 [Source:NCBI gene (formerly Entrezgene);Acc:25845]	lncRNA	2.39835
ENSG00000228775	WEE2-AS1	WEE2 antisense RNA 1 [Source:HGNC Symbol;Acc:HGNC:48669]	lncRNA	2.39604
ENSG00000272894	MIOS-DT	MIOS divergent transcript [Source:HGNC Symbol;Acc:HGNC:55187]	lncRNA	2.39008
ENSG00000234293	BACH1-IT3	BACH1 intronic transcript 3 [Source:HGNC Symbol;Acc:HGNC:16455]	lncRNA	2.38556
ENSG00000266389	PIK3R5-DT	PIK3R5 divergent transcript [Source:HGNC Symbol;Acc:HGNC:55321]	lncRNA	2.38556
ENSG00000255468	B4GAT1-DT	B4GAT1 divergent transcript [Source:HGNC Symbol;Acc:HGNC:56070]	lncRNA	2.3814
ENSG00000262580		novel transcript, antisense to CARD14	lncRNA	2.38069
ENSG00000270426		novel transcript, sense intronic to IRF2	lncRNA	2.37504
ENSG00000187904		novel transcript, sense overlapping TBC1D14	lncRNA	2.37481
ENSG00000262663		novel transcript, sense intronic TBCD	lncRNA	2.3729
ENSG00000259999		novel transcript, sense intronic to CFDP1	lncRNA	2.37281
ENSG00000273428		novel transcript	lncRNA	2.37244
ENSG00000233154	LINC01762	long intergenic non-protein coding RNA 1762 [Source:HGNC Symbol;Acc:HGNC:52552]	lncRNA	2.36564
ENSG00000273448		novel transcript	lncRNA	2.35858
ENSG00000214919		novel transcript, sense intronic to PLCH1	lncRNA	2.35625
ENSG00000233429	HOTAIRM1	HOXA transcript antisense RNA, myeloid-specific 1 [Source:HGNC Symbol;Acc:HGNC:37117]	lncRNA	2.35344
ENSG00000273148	LINC00653	long intergenic non-protein coding RNA 653 [Source:HGNC Symbol;Acc:HGNC:44308]	lncRNA	2.3529
ENSG00000287260		novel transcript	lncRNA	2.35189
ENSG00000270820	USP34-DT	USP34 divergent transcript [Source:HGNC Symbol;Acc:HGNC:55262]	lncRNA	2.35057
ENSG00000261219		novel transcript	lncRNA	2.34827
ENSG00000251323	LINC02728	long intergenic non-protein coding RNA 2728 [Source:HGNC Symbol;Acc:HGNC:54245]	lncRNA	2.34669
ENSG00000224950		novel transcript	lncRNA	2.34616
ENSG00000277879		novel transcript, antisense to SLC18A2	lncRNA	2.34437
ENSG00000215841		novel transcript	lncRNA	2.3361
ENSG00000229591		novel transcript	lncRNA	2.33517
ENSG00000272754		novel transcript	lncRNA	2.33431
ENSG00000234222	LIX1L-AS1	LIX1L antisense RNA 1 [Source:HGNC Symbol;Acc:HGNC:41210]	lncRNA	2.33358
ENSG00000258765		novel transcript	lncRNA	2.33274
ENSG00000242258	LINC00996	long intergenic non-protein coding RNA 996 [Source:HGNC Symbol;Acc:HGNC:27800]	lncRNA	2.33166
ENSG00000272871		novel transcript	lncRNA	2.32398
ENSG00000261131		novel transcript	lncRNA	2.32125
ENSG00000231729	ARHGEF9-IT1	ARHGEF9 intronic transcript 1 [Source:HGNC Symbol;Acc:HGNC:41401]	lncRNA	2.32109
ENSG00000272462	LINC02980	long intergenic non-protein coding RNA 2980 [Source:HGNC Symbol;Acc:HGNC:56046]	lncRNA	2.3205
ENSG00000229852	KHDC1-AS1	KHDC1 antisense RNA 1 [Source:HGNC Symbol;Acc:HGNC:55468]	lncRNA	2.31773
ENSG00000242622	GSK3B-DT	GSK3B divergent transcript [Source:HGNC Symbol;Acc:HGNC:55635]	lncRNA	2.3175
ENSG00000282997		novel transcript	lncRNA	2.31494
ENSG00000261692		novel transcript	lncRNA	2.30861
ENSG00000277246		novel transcript, sense intronic to TNFSF13B	lncRNA	2.30861
ENSG00000227627		novel transcript	lncRNA	2.30856
ENSG00000206567		novel transcript	lncRNA	2.30842
ENSG00000255458	SMIM14-DT	SMIM14 divergent transcript [Source:HGNC Symbol;Acc:HGNC:53455]	lncRNA	2.30284
ENSG00000226777	FAM30A	family with sequence similarity 30 member A [Source:HGNC Symbol;Acc:HGNC:19955]	lncRNA	2.29999
ENSG00000255067		novel transcript	lncRNA	2.29709
ENSG00000286472		novel transcript	lncRNA	2.29682
ENSG00000261291		novel transcript	lncRNA	2.28653
ENSG00000285331		novel transcript	lncRNA	2.28581
ENSG00000278475		novel transcript, sense intronic to ARID2	lncRNA	2.28405
ENSG00000268520		novel transcript, sense intronic to ETFB	lncRNA	2.28253
ENSG00000117242	PINK1-AS	PINK1 antisense RNA [Source:HGNC Symbol;Acc:HGNC:38872]	lncRNA	2.28168
ENSG00000214773		novel transcript, sense intronic SMARCC1	lncRNA	2.28012
ENSG00000253307		novel transcript	lncRNA	2.27092
ENSG00000233230		novel transcript	lncRNA	2.27039
ENSG00000215039	CD27-AS1	CD27 antisense RNA 1 [Source:HGNC Symbol;Acc:HGNC:43896]	lncRNA	2.26604
ENSG00000239407		novel transcript	lncRNA	2.26539
ENSG00000259797		novel transcript, intronic to PRMT7	lncRNA	2.26271
ENSG00000231507	LINC01353	long intergenic non-protein coding RNA 1353 [Source:HGNC Symbol;Acc:HGNC:50580]	lncRNA	2.26213
ENSG00000283411		novel transcript	lncRNA	2.25978
ENSG00000198468	FLVCR1-DT	FLVCR1 divergent transcript [Source:HGNC Symbol;Acc:HGNC:39077]	lncRNA	2.25633
ENSG00000270118		novel transcript	lncRNA	2.25591
ENSG00000246090		novel transcript, antisense to ADH4, ADH6 & ADH1A	lncRNA	2.25551
ENSG00000215244	LINC02649	long intergenic non-protein coding RNA 2649 [Source:HGNC Symbol;Acc:HGNC:54134]	lncRNA	2.25287
ENSG00000203865	ATP1A1-AS1	ATP1A1 antisense RNA 1 [Source:HGNC Symbol;Acc:HGNC:28262]	lncRNA	2.24937
ENSG00000263307	RSL1D1-DT	RSL1D1 divergent transcript [Source:HGNC Symbol;Acc:HGNC:55337]	lncRNA	2.24762
ENSG00000213599	SLX1A-SULT1A3	SLX1A-SULT1A3 readthrough (NMD candidate) [Source:HGNC Symbol;Acc:HGNC:44437]	lncRNA	2.24644
ENSG00000258904		novel transcript, intronic to YY1	lncRNA	2.24487
ENSG00000255002	LINC02324	long intergenic non-protein coding RNA 2324 [Source:HGNC Symbol;Acc:HGNC:53244]	lncRNA	2.24293
ENSG00000276007		novel transcript, antisense WWOX	lncRNA	2.23964
ENSG00000260126		novel transcript	lncRNA	2.23425
ENSG00000271789		novel transcript	lncRNA	2.23417
ENSG00000223843	EFCAB6-AS1	EFCAB6 antisense RNA 1 [Source:HGNC Symbol;Acc:HGNC:39999]	lncRNA	2.22781
ENSG00000228436	RRAGC-DT	RRAGC divergent transcript [Source:HGNC Symbol;Acc:HGNC:55793]	lncRNA	2.22598
ENSG00000286488		novel transcript, antisense to STARD5	lncRNA	2.22489
ENSG00000259326		novel transcript, antisense to RASGRP1	lncRNA	2.22424
ENSG00000247092	SNHG10	small nucleolar RNA host gene 10 [Source:HGNC Symbol;Acc:HGNC:27510]	lncRNA	2.22392
ENSG00000259664	LINC02254	long intergenic non-protein coding RNA 2254 [Source:HGNC Symbol;Acc:HGNC:53152]	lncRNA	2.22186
ENSG00000286813		novel transcript, sense intronic to ST20-MTHFSand MTHFS	lncRNA	2.21554
ENSG00000277589		novel transcript, sense intronic AATF	lncRNA	2.2155
ENSG00000247728	ARHGAP11B-DT	ARHGAP11B divergent transcript [Source:HGNC Symbol;Acc:HGNC:55586]	lncRNA	2.21056
ENSG00000286076		novel transcript	lncRNA	2.20853
ENSG00000274023		novel transcript, sense overlapping TULP4	lncRNA	2.20806
ENSG00000238198	LRIG2-DT	LRIG2 divergent transcript [Source:HGNC Symbol;Acc:HGNC:54312]	lncRNA	2.20139
ENSG00000288067		novel transcript	lncRNA	2.19824
ENSG00000270605		novel transcript	lncRNA	2.19716
ENSG00000274038		novel transcript, sense intronic to CLEC16A	lncRNA	2.19623
ENSG00000270084	GAS5-AS1	GAS5 antisense RNA 1 [Source:HGNC Symbol;Acc:HGNC:44119]	lncRNA	2.19324
ENSG00000272994	C2orf49-DT	C2orf49 divergent transcript [Source:HGNC Symbol;Acc:HGNC:55178]	lncRNA	2.18739
ENSG00000275055		novel transcript, antisense to ZNF432	lncRNA	2.18526
ENSG00000273033	LINC02035	long intergenic non-protein coding RNA 2035 [Source:HGNC Symbol;Acc:HGNC:52875]	lncRNA	2.17896
ENSG00000230651	RGPD4-AS1	RGPD4 antisense RNA 1 (head to head) [Source:HGNC Symbol;Acc:HGNC:49273]	lncRNA	2.17865
ENSG00000255165		novel transcript	lncRNA	2.1758
ENSG00000272145	NFYC-AS1	NFYC antisense RNA 1 [Source:HGNC Symbol;Acc:HGNC:49451]	lncRNA	2.17541
ENSG00000271856	LINC01215	long intergenic non-protein coding RNA 1215 [Source:HGNC Symbol;Acc:HGNC:49651]	lncRNA	2.17326
ENSG00000254092		novel transcript	lncRNA	2.17262
ENSG00000266644		novel transcript, antisense to LRRC37A3	lncRNA	2.17162
ENSG00000259985		novel transcript, antisense to B4GALT6	lncRNA	2.17143
ENSG00000255135	EMSY-DT	EMSY divergent transcript [Source:HGNC Symbol;Acc:HGNC:55507]	lncRNA	2.17125
ENSG00000223711		novel transcript	lncRNA	2.17046
ENSG00000214559		novel transcript	lncRNA	2.16699
ENSG00000287733		novel transcript	lncRNA	2.16687
ENSG00000236140		novel transcript	lncRNA	2.16202
ENSG00000225539	LINC01821	long intergenic non-protein coding RNA 1821 [Source:HGNC Symbol;Acc:HGNC:52626]	lncRNA	2.16142
ENSG00000276814		novel transcript	lncRNA	2.15945
ENSG00000225292	LINC02935	long intergenic non-protein coding RNA 2935 [Source:HGNC Symbol;Acc:HGNC:55939]	lncRNA	2.15657
ENSG00000273893		novel transcript, sense intronic to SLC13A3	lncRNA	2.15604
ENSG00000266111		novel transcript	lncRNA	2.15593
ENSG00000260448	LCMT1-AS1	LCMT1 antisense RNA 1 [Source:HGNC Symbol;Acc:HGNC:51177]	lncRNA	2.1557
ENSG00000286885		novel transcript	lncRNA	2.14989
ENSG00000250303	LINC02762	long intergenic non-protein coding RNA 2762 [Source:HGNC Symbol;Acc:HGNC:27443]	lncRNA	2.14885
ENSG00000267169	ADGRL1-AS1	ADGRL1 antisense RNA 1 [Source:HGNC Symbol;Acc:HGNC:55309]	lncRNA	2.14816
ENSG00000286787		novel transcript, antisense to PSMF1	lncRNA	2.1476
ENSG00000280341		novel transcript	lncRNA	2.14675
ENSG00000228010		novel transcript, antisense to ZNF12	lncRNA	2.1461
ENSG00000206344	HCG27	HLA complex group 27 [Source:HGNC Symbol;Acc:HGNC:27366]	lncRNA	2.14504
ENSG00000259053		novel transcript	lncRNA	2.14483
ENSG00000245571	FAM111A-DT	FAM111A divergent transcript [Source:HGNC Symbol;Acc:HGNC:53752]	lncRNA	2.14205
ENSG00000272858		novel transcript	lncRNA	2.14018
ENSG00000256073	URB1-AS1	URB1 antisense RNA 1 (head to head) [Source:HGNC Symbol;Acc:HGNC:23128]	lncRNA	2.13764
ENSG00000260751		novel transcript	lncRNA	2.13557
ENSG00000256628	ZBTB11-AS1	ZBTB11 antisense RNA 1 [Source:HGNC Symbol;Acc:HGNC:48573]	lncRNA	2.13547
ENSG00000267980		novel transcript, antisense to SH3GL1	lncRNA	2.13404
ENSG00000264546		novel transcript	lncRNA	2.13392
ENSG00000226824		novel transcript	lncRNA	2.13256
ENSG00000183308		novel transcript	lncRNA	2.12674
ENSG00000258325	ITFG2-AS1	ITFG2 antisense RNA 1 [Source:HGNC Symbol;Acc:HGNC:53128]	lncRNA	2.12425
ENSG00000234028	EIF2AK3-DT	EIF2AK3 divergent transcript [Source:HGNC Symbol;Acc:HGNC:54066]	lncRNA	2.12406
ENSG00000233862		novel transcript	lncRNA	2.12121
ENSG00000249279	LINC02057	long intergenic non-protein coding RNA 2057 [Source:HGNC Symbol;Acc:HGNC:52900]	lncRNA	2.11883
ENSG00000234265	LINC01723	long intergenic non-protein coding RNA 1723 [Source:HGNC Symbol;Acc:HGNC:52511]	lncRNA	2.11869
ENSG00000271737		novel transcript	lncRNA	2.11822
ENSG00000281706		long intergenic non-protein coding RNA 1012 [Source:NCBI gene (formerly Entrezgene);Acc:100507173]	lncRNA	2.11693
ENSG00000249145	LINC02517	long intergenic non-protein coding RNA 2517 [Source:HGNC Symbol;Acc:HGNC:53506]	lncRNA	2.1155
ENSG00000267198		novel transcript	lncRNA	2.11188
ENSG00000235271		novel transcript	lncRNA	2.10633
ENSG00000228506	PNISR-AS1	PNISR antisense RNA 1 [Source:HGNC Symbol;Acc:HGNC:40958]	lncRNA	2.10017
ENSG00000267106	ZNF561-AS1	ZNF561 antisense RNA 1 (head to head) [Source:HGNC Symbol;Acc:HGNC:27613]	lncRNA	2.09983
ENSG00000225891	DHDDS-AS1	DHDDS antisense RNA 1 [Source:HGNC Symbol;Acc:HGNC:40925]	lncRNA	2.09705
ENSG00000275056		novel transcript, sense intronic to GLYR1	lncRNA	2.09529
ENSG00000233806	LINC01237	long intergenic non-protein coding RNA 1237 [Source:HGNC Symbol;Acc:HGNC:49793]	lncRNA	2.09355
ENSG00000275759		novel transcript	lncRNA	2.09276
ENSG00000248671		ALG1 like 9, pseudogene [Source:NCBI gene (formerly Entrezgene);Acc:285407]	lncRNA	2.09251
ENSG00000179523	EIF3J-DT	EIF3J divergent transcript [Source:HGNC Symbol;Acc:HGNC:48616]	lncRNA	2.09178
ENSG00000277782		novel transcript	lncRNA	2.08898
ENSG00000258056	CD63-AS1	CD63 antisense RNA 1 [Source:HGNC Symbol;Acc:HGNC:55455]	lncRNA	2.08887
ENSG00000272716	SLC30A6-DT	SLC30A6 divergent transcript [Source:HGNC Symbol;Acc:HGNC:55203]	lncRNA	2.08836
ENSG00000283549		novel transcript	lncRNA	2.08761
ENSG00000281852	LINC00891	long intergenic non-protein coding RNA 891 [Source:HGNC Symbol;Acc:HGNC:48577]	lncRNA	2.0864
ENSG00000277959		novel transcript, antisense to BNIP3	lncRNA	2.08539
ENSG00000266933	MADCAM1-AS1	MADCAM1 antisense RNA 1 [Source:HGNC Symbol;Acc:HGNC:55315]	lncRNA	2.08536
ENSG00000253715		novel transcript	lncRNA	2.0818
ENSG00000227543	SPAG5-AS1	SPAG5 antisense RNA 1 [Source:HGNC Symbol;Acc:HGNC:41140]	lncRNA	2.07858
ENSG00000227946	INO80D-AS1	INO80D antisense RNA 1 [Source:HGNC Symbol;Acc:HGNC:55803]	lncRNA	2.07342
ENSG00000272906		novel transcript, antisense to TOR1AIP1	lncRNA	2.06954
ENSG00000259687	LINC01220	long intergenic non-protein coding RNA 1220 [Source:HGNC Symbol;Acc:HGNC:49664]	lncRNA	2.06546
ENSG00000241525		novel transcript, antisense to C17orf97	lncRNA	2.06322
ENSG00000287679		novel transcript, antisense to KHDRBS2	lncRNA	2.06318
ENSG00000286806		novel transcript	lncRNA	2.06267
ENSG00000224238	WARS2-IT1	WARS2 intronic transcript 1 [Source:HGNC Symbol;Acc:HGNC:41393]	lncRNA	2.06119
ENSG00000276317		novel transcript, antisense to SLCO4A1	lncRNA	2.06001
ENSG00000226571		novel transcript	lncRNA	2.05833
ENSG00000230947		novel transcript	lncRNA	2.05606
ENSG00000259767		novel transcript, sense intronic to BTBD1	lncRNA	2.05579
ENSG00000255081		novel transcript	lncRNA	2.05565
ENSG00000260436		novel transcript, antisense to PDPK1	lncRNA	2.04477
ENSG00000269387		novel transcript	lncRNA	2.04477
ENSG00000287665		novel transcript, sense intronic to FOXK1	lncRNA	2.04371
ENSG00000270589		novel transcript, antisense to BBIP1	lncRNA	2.03967
ENSG00000230513	THAP7-AS1	THAP7 antisense RNA 1 [Source:HGNC Symbol;Acc:HGNC:41013]	lncRNA	2.03715
ENSG00000264772		novel transcript	lncRNA	2.02746
ENSG00000213742	ZNF337-AS1	ZNF337 antisense RNA 1 [Source:HGNC Symbol;Acc:HGNC:40759]	lncRNA	2.02707
ENSG00000267308	LINC01764	long intergenic non-protein coding RNA 1764 [Source:HGNC Symbol;Acc:HGNC:52553]	lncRNA	2.02296
ENSG00000281344	HELLPAR	HELLP associated long non-coding RNA [Source:HGNC Symbol;Acc:HGNC:43984]	lncRNA	2.02279
ENSG00000234807	LINC01135	long intergenic non-protein coding RNA 1135 [Source:HGNC Symbol;Acc:HGNC:49450]	lncRNA	2.02208
ENSG00000237975	FLG-AS1	FLG antisense RNA 1 [Source:HGNC Symbol;Acc:HGNC:27913]	lncRNA	2.01712
ENSG00000259865		novel transcript	lncRNA	2.01636
ENSG00000282393		novel transcript	lncRNA	2.01415
ENSG00000233928		novel transcript	lncRNA	2.01372
ENSG00000225092		novel transcript	lncRNA	2.01369
ENSG00000267672		novel transcript	lncRNA	2.01284
ENSG00000232442	MHENCR	melanoma highly expressed competing endogenous lncRNA for miR-425 and miR-489 [Source:HGNC Symbol;Acc:HGNC:53110]	lncRNA	2.01181
ENSG00000259682		novel transcript, sense intronic to ZNF609	lncRNA	2.01161
ENSG00000287925		novel transcript, antisense to C1QL3	lncRNA	2.00876
ENSG00000236144	TMEM147-AS1	TMEM147 antisense RNA 1 [Source:HGNC Symbol;Acc:HGNC:51273]	lncRNA	2.0086
ENSG00000251666	ZNF346-IT1	ZNF346 intronic transcript 1 [Source:HGNC Symbol;Acc:HGNC:41423]	lncRNA	2.00686
ENSG00000263494		novel transcript	lncRNA	1.99951
ENSG00000273061	CDC37L1-DT	CDC37L1 divergent transcript [Source:HGNC Symbol;Acc:HGNC:49735]	lncRNA	1.9985
ENSG00000287474		novel transcript	lncRNA	1.99752
ENSG00000264456		novel transcript, sense intronic RNF135	lncRNA	1.99415
ENSG00000269867		novel transcript, sense intronic to ZNF814	lncRNA	1.99294
ENSG00000166770	ZNF667-AS1	ZNF667 antisense RNA 1 (head to head) [Source:HGNC Symbol;Acc:HGNC:44321]	lncRNA	1.99139
ENSG00000253376		novel transcript	lncRNA	1.98867
ENSG00000287420		novel transcript	lncRNA	1.98808
ENSG00000276704		novel transcript, sense intronic to RAP2A	lncRNA	1.98797
ENSG00000222020	HDAC4-AS1	HDAC4 antisense RNA 1 [Source:HGNC Symbol;Acc:HGNC:54064]	lncRNA	1.98727
ENSG00000259129	LINC00648	long intergenic non-protein coding RNA 648 [Source:HGNC Symbol;Acc:HGNC:44302]	lncRNA	1.9831
ENSG00000270883		novel transcript	lncRNA	1.97951
ENSG00000285517		long intergenic non-protein coding RNA 941	lncRNA	1.97592
ENSG00000242798		novel transcript	lncRNA	1.97009
ENSG00000249395	CASC9	cancer susceptibility 9 [Source:HGNC Symbol;Acc:HGNC:48906]	lncRNA	1.96786
ENSG00000246790	SORL1-AS1	SORL1 antisense RNA 1 [Source:HGNC Symbol;Acc:HGNC:55594]	lncRNA	1.96684
ENSG00000255647		novel transcript	lncRNA	1.96479
ENSG00000238057	ZEB2-AS1	ZEB2 antisense RNA 1 [Source:HGNC Symbol;Acc:HGNC:37149]	lncRNA	1.96283
ENSG00000260853	NFATC2IP-AS1	NFATC2IP antisense RNA 1 [Source:HGNC Symbol;Acc:HGNC:56085]	lncRNA	1.96035
ENSG00000237036	ZEB1-AS1	ZEB1 antisense RNA 1 [Source:HGNC Symbol;Acc:HGNC:42354]	lncRNA	1.96007
ENSG00000259935		novel transcript, intronic to KIAA1370	lncRNA	1.95867
ENSG00000230426	LINC01036	long intergenic non-protein coding RNA 1036 [Source:HGNC Symbol;Acc:HGNC:49024]	lncRNA	1.95404
ENSG00000272356		novel transcript, antisense to REV3L	lncRNA	1.95255
ENSG00000269486	ERVK9-11	endogenous retrovirus group K9, member 11 [Source:HGNC Symbol;Acc:HGNC:51160]	lncRNA	1.94944
ENSG00000264083		novel transcript	lncRNA	1.94534
ENSG00000272236		novel transcript	lncRNA	1.94407
ENSG00000279145		TEC	lncRNA	1.94233
ENSG00000233006	MIR3936HG	MIR3936 host gene [Source:HGNC Symbol;Acc:HGNC:40538]	lncRNA	1.94154
ENSG00000203327		novel transcript	lncRNA	1.94115
ENSG00000261644	CYLD-AS1	CYLD antisense RNA 1 [Source:HGNC Symbol;Acc:HGNC:55352]	lncRNA	1.94072
ENSG00000285533	RELA-DT	RELA divergent transcript [Source:HGNC Symbol;Acc:HGNC:54185]	lncRNA	1.94061
ENSG00000272677	HNRNPD-DT	HNRNPD divergent transcript [Source:HGNC Symbol;Acc:HGNC:55205]	lncRNA	1.94025
ENSG00000286409		novel transcript	lncRNA	1.94014
ENSG00000234184	LINC01781	long intergenic non-protein coding RNA 1781 [Source:HGNC Symbol;Acc:HGNC:52571]	lncRNA	1.93794
ENSG00000286129		novel transcript	lncRNA	1.93514
ENSG00000232504	ST3GAL5-AS1	ST3GAL5 antisense RNA 1 (head to head) [Source:HGNC Symbol;Acc:HGNC:51129]	lncRNA	1.93464
ENSG00000239569	KMT2E-AS1	KMT2E antisense RNA 1 [Source:HGNC Symbol;Acc:HGNC:40845]	lncRNA	1.93413
ENSG00000234771	SLC25A25-AS1	SLC25A25 antisense RNA 1 [Source:HGNC Symbol;Acc:HGNC:27844]	lncRNA	1.93327
ENSG00000229951	FOSL2-AS1	FOSL2 antisense RNA 1 [Source:HGNC Symbol;Acc:HGNC:55784]	lncRNA	1.93137
ENSG00000273271		novel transcript, antisense to SOD1	lncRNA	1.93018
ENSG00000273348		novel transcript	lncRNA	1.92384
ENSG00000277423		novel transcript	lncRNA	1.91355
ENSG00000260296		novel transcript, overlapping N4BP2	lncRNA	1.90856
ENSG00000233223		novel transcript, antisense to MPDU1 and CD68	lncRNA	1.90697
ENSG00000257475		novel transcript	lncRNA	1.90347
ENSG00000234622		novel transcript	lncRNA	1.9027
ENSG00000237773		novel transcript	lncRNA	1.89776
ENSG00000259959		novel transcript	lncRNA	1.88908
ENSG00000260417		novel transcript	lncRNA	1.8887
ENSG00000261663	ECI1-AS1	ECI1 antisense RNA 1 [Source:HGNC Symbol;Acc:HGNC:56088]	lncRNA	1.88681
ENSG00000258738	BAZ1A-AS1	BAZ1A antisense RNA 1 [Source:HGNC Symbol;Acc:HGNC:55440]	lncRNA	1.88293
ENSG00000262049		novel transcript, antisense to HGS	lncRNA	1.87808
ENSG00000237940	LINC01238	long intergenic non-protein coding RNA 1238 [Source:HGNC Symbol;Acc:HGNC:49795]	lncRNA	1.87734
ENSG00000180066	LINC02870	long intergenic non-protein coding RNA 2870 [Source:HGNC Symbol;Acc:HGNC:27275]	lncRNA	1.87651
ENSG00000286195		novel transcript, antisense to CECR2 and SLC25A18	lncRNA	1.87606
ENSG00000236021	COP1-DT	COP1 divergent transcript [Source:HGNC Symbol;Acc:HGNC:55666]	lncRNA	1.87191
ENSG00000274828		novel transcript	lncRNA	1.87117
ENSG00000280623	PCAT14	prostate cancer associated transcript 14 [Source:HGNC Symbol;Acc:HGNC:48977]	lncRNA	1.86887
ENSG00000278175	GLIDR	glioblastoma down-regulated RNA [Source:HGNC Symbol;Acc:HGNC:48823]	lncRNA	1.8683
ENSG00000274598		novel transcript, sense intronic to SSH1	lncRNA	1.86623
ENSG00000273391		novel transcript, antisense to LUC7L2	lncRNA	1.86479
ENSG00000246366	LACTB2-AS1	LACTB2 antisense RNA 1 [Source:HGNC Symbol;Acc:HGNC:27841]	lncRNA	1.86264
ENSG00000214401	KANSL1-AS1	KANSL1 antisense RNA 1 [Source:HGNC Symbol;Acc:HGNC:43740]	lncRNA	1.86126
ENSG00000261008	LINC01572	long intergenic non-protein coding RNA 1572 [Source:HGNC Symbol;Acc:HGNC:51385]	lncRNA	1.86026
ENSG00000228701	TNKS2-DT	TNKS2 divergent transcript [Source:HGNC Symbol;Acc:HGNC:45173]	lncRNA	1.85975
ENSG00000272941		novel transcript, antisense to C7orf49	lncRNA	1.85795
ENSG00000266962	HSD17B1-AS1	HSD17B1 antisense RNA 1 [Source:HGNC Symbol;Acc:HGNC:55314]	lncRNA	1.85726
ENSG00000258964		novel transcript	lncRNA	1.85506
ENSG00000267152		novel transcript	lncRNA	1.85353
ENSG00000235072	ARNILA	androgen receptor negatively regulated lncRNA [Source:HGNC Symbol;Acc:HGNC:54484]	lncRNA	1.85305
ENSG00000231028	AHI1-DT	AHI1 divergent transcript [Source:HGNC Symbol;Acc:HGNC:32526]	lncRNA	1.85271
ENSG00000250754	LINC02436	long intergenic non-protein coding RNA 2436 [Source:HGNC Symbol;Acc:HGNC:53368]	lncRNA	1.85145
ENSG00000274105		novel transcript, sense intronic to YARS2	lncRNA	1.85046
ENSG00000272338		novel transcript	lncRNA	1.8501
ENSG00000205500	MAPRE3-AS1	MAPRE3 antisense RNA 1 [Source:HGNC Symbol;Acc:HGNC:40362]	lncRNA	1.84859
ENSG00000269176		novel transcript, antisense to TAF6L	lncRNA	1.84743
ENSG00000249685		novel transcript	lncRNA	1.84438
ENSG00000233783		novel transcript	lncRNA	1.8443
ENSG00000226125	LINC01907	long intergenic non-protein coding RNA 1907 [Source:HGNC Symbol;Acc:HGNC:52726]	lncRNA	1.84008
ENSG00000269973		novel transcript	lncRNA	1.83732
ENSG00000198496	NBR2	neighbor of BRCA1 lncRNA 2 [Source:HGNC Symbol;Acc:HGNC:20691]	lncRNA	1.83514
ENSG00000229385	CTNNA2-AS1	CTNNA2 antisense RNA 1 [Source:HGNC Symbol;Acc:HGNC:40165]	lncRNA	1.83505
ENSG00000288075		novel transcript	lncRNA	1.83477
ENSG00000259804	CTCF-DT	CTCF divergent transcript [Source:HGNC Symbol;Acc:HGNC:55409]	lncRNA	1.83028
ENSG00000226149		novel transcript	lncRNA	1.8297
ENSG00000260368		novel transcript, overlapping YWHAZ	lncRNA	1.82958
ENSG00000260823		novel transcript	lncRNA	1.82724
ENSG00000223837		novel transcript	lncRNA	1.82336
ENSG00000271270	TMCC1-DT	TMCC1 divergent transcript [Source:HGNC Symbol;Acc:HGNC:49060]	lncRNA	1.82251
ENSG00000223478	ZDHHC12-DT	ZDHHC12 divergent transcript [Source:HGNC Symbol;Acc:HGNC:55873]	lncRNA	1.82208
ENSG00000261837		novel transcript, sense intronic to WWOX	lncRNA	1.818
ENSG00000278996		novel transcript	lncRNA	1.8156
ENSG00000240240		novel transcript	lncRNA	1.81449
ENSG00000233791	BTG2-DT	BTG2 divergent transcript [Source:HGNC Symbol;Acc:HGNC:49452]	lncRNA	1.81406
ENSG00000287817		novel transcript, antisense to EIF4ENIF1	lncRNA	1.8135
ENSG00000215304		novel transcript	lncRNA	1.8131
ENSG00000282572		novel transcript similar to family member with sequence similarity 157	lncRNA	1.81294
ENSG00000275580		novel transcript, sense intronic to GALK2	lncRNA	1.80801
ENSG00000250820		novel transcript, sense overlapping to THOC3	lncRNA	1.8079
ENSG00000261135		novel transcript	lncRNA	1.80644
ENSG00000238045	MVP-DT	MVP divergent transcript [Source:HGNC Symbol;Acc:HGNC:56029]	lncRNA	1.80592
ENSG00000227165	WDR11-DT	WDR11 divergent transcript [Source:HGNC Symbol;Acc:HGNC:27437]	lncRNA	1.80582
ENSG00000249492		novel transcript	lncRNA	1.80536
ENSG00000203588	IGBP1-AS1	IGBP1 antisense RNA 1 [Source:HGNC Symbol;Acc:HGNC:40295]	lncRNA	1.80435
ENSG00000263766	KPNB1-DT	KPNB1 divergent transcript [Source:HGNC Symbol;Acc:HGNC:55336]	lncRNA	1.80383
ENSG00000263895		novel transcript, sense intronic to DYM	lncRNA	1.80102
ENSG00000272449		novel transcript	lncRNA	1.79668
ENSG00000262185	LINC02861	long intergenic non-protein coding RNA 2861 [Source:HGNC Symbol;Acc:HGNC:54406]	lncRNA	1.79447
ENSG00000248980	SPCS3-AS1	SPCS3 antisense RNA 1 [Source:HGNC Symbol;Acc:HGNC:54818]	lncRNA	1.79175
ENSG00000266947		novel transcript, antisense SLFN5	lncRNA	1.78711
ENSG00000228536	LYPLAL1-AS1	LYPLAL1 antisense RNA 1 [Source:HGNC Symbol;Acc:HGNC:54054]	lncRNA	1.78437
ENSG00000249894		novel transcript	lncRNA	1.78075
ENSG00000223356		novel transcript	lncRNA	1.77874
ENSG00000259345		novel transcript	lncRNA	1.77296
ENSG00000273343		novel transcript, sense intronic to DGCR6L	lncRNA	1.77067
ENSG00000261367		novel transcript, antisense to GDPD3	lncRNA	1.76934
ENSG00000227373	RABGAP1L-DT	RABGAP1L divergent transcript [Source:HGNC Symbol;Acc:HGNC:54296]	lncRNA	1.76904
ENSG00000278390		novel transcript, antisense to KBTBD7 and MTRF1	lncRNA	1.76646
ENSG00000237989	LINC01679	long intergenic non-protein coding RNA 1679 [Source:HGNC Symbol;Acc:HGNC:52469]	lncRNA	1.76512
ENSG00000232063		novel transcript	lncRNA	1.76438
ENSG00000286789		novel transcript, sense intronic to CYP2E1	lncRNA	1.76434
ENSG00000266840		novel transcript, antisense to DOK6	lncRNA	1.7567
ENSG00000267213	DPY19L3-DT	DPY19L3 divergent transcript [Source:HGNC Symbol;Acc:HGNC:55307]	lncRNA	1.75617
ENSG00000261485	PAN3-AS1	PAN3 antisense RNA 1 [Source:HGNC Symbol;Acc:HGNC:39932]	lncRNA	1.75289
ENSG00000271913	TAGAP-AS1	TAGAP antisense RNA 1 [Source:HGNC Symbol;Acc:HGNC:55239]	lncRNA	1.75037
ENSG00000287467		novel transcript, sense intronic to SORBS3	lncRNA	1.74811
ENSG00000261783		novel transcript, sense intronic to CFDP1	lncRNA	1.74778
ENSG00000287833		novel transcript	lncRNA	1.74591
ENSG00000204241	LINC02731	long intergenic non-protein coding RNA 2731 [Source:HGNC Symbol;Acc:HGNC:54248]	lncRNA	1.74569
ENSG00000273356	LINC02019	long intergenic non-protein coding RNA 2019 [Source:HGNC Symbol;Acc:HGNC:52854]	lncRNA	1.74504
ENSG00000267216		ZNF8-ERVK3-1 readthrough [Source:NCBI gene (formerly Entrezgene);Acc:108903150]	lncRNA	1.7427
ENSG00000258743	LINC02301	long intergenic non-protein coding RNA 2301 [Source:HGNC Symbol;Acc:HGNC:53220]	lncRNA	1.74188
ENSG00000277170		novel transcript, sense intronic with DNAJA3	lncRNA	1.74184
ENSG00000248268		novel transcript	lncRNA	1.7415
ENSG00000186056	MATN1-AS1	MATN1 antisense RNA 1 [Source:HGNC Symbol;Acc:HGNC:40364]	lncRNA	1.74113
ENSG00000232300	FAM215B	family with sequence similarity 215 member B [Source:HGNC Symbol;Acc:HGNC:43639]	lncRNA	1.73805
ENSG00000273175		novel transcript	lncRNA	1.73457
ENSG00000287875		novel transcript, antisense to VRK2	lncRNA	1.73455
ENSG00000275569		novel transcript	lncRNA	1.73267
ENSG00000276282		novel transcript, sense intronic to TRAPPC8	lncRNA	1.73267
ENSG00000275888		novel transcript, antisense to CSNK1D	lncRNA	1.73205
ENSG00000246627	CACNA1C-AS1	CACNA1C antisense RNA 1 [Source:HGNC Symbol;Acc:HGNC:40119]	lncRNA	1.73167
ENSG00000225300		novel transcript	lncRNA	1.73142
ENSG00000254319	LINC03021	long intergenic non-protein coding RNA 3021 [Source:HGNC Symbol;Acc:HGNC:56149]	lncRNA	1.72894
ENSG00000233452	STXBP5-AS1	STXBP5 antisense RNA 1 [Source:HGNC Symbol;Acc:HGNC:44183]	lncRNA	1.72869
ENSG00000271335	CCNY-AS1	CCNY antisense RNA 1 [Source:HGNC Symbol;Acc:HGNC:55252]	lncRNA	1.72358
ENSG00000248544		novel transcript, antisense to CYFIP2	lncRNA	1.72305
ENSG00000198106		novel transcript	lncRNA	1.72304
ENSG00000254887	POU2F2-AS1	POU2F2 antisense RNA 1 [Source:HGNC Symbol;Acc:HGNC:55512]	lncRNA	1.72031
ENSG00000260409		novel transcript	lncRNA	1.72029
ENSG00000250988	SNHG21	small nucleolar RNA host gene 21 [Source:HGNC Symbol;Acc:HGNC:50284]	lncRNA	1.71948
ENSG00000235151		novel transcript	lncRNA	1.71941
ENSG00000283696		novel transcript	lncRNA	1.71848
ENSG00000264937		novel transcript, antisense to ornithine decarboxylase antizyme 2 OAZ2	lncRNA	1.71761
ENSG00000270761	CD2AP-DT	CD2AP divergent transcript [Source:HGNC Symbol;Acc:HGNC:55263]	lncRNA	1.71761
ENSG00000272630		novel transcript	lncRNA	1.71672
ENSG00000274918		novel transcript	lncRNA	1.71512
ENSG00000260400		novel transcript, overlapping to TET1	lncRNA	1.71067
ENSG00000272043		novel transcript	lncRNA	1.70906
ENSG00000270154		novel transcript	lncRNA	1.70883
ENSG00000226581	LINC02848	long intergenic non-protein coding RNA 2848 [Source:HGNC Symbol;Acc:HGNC:54384]	lncRNA	1.70542
ENSG00000272911		novel transcript	lncRNA	1.70397
ENSG00000249700	SRD5A3-AS1	SRD5A3 antisense RNA 1 [Source:HGNC Symbol;Acc:HGNC:44138]	lncRNA	1.7018
ENSG00000260366		novel transcript, overlapping NUCB1	lncRNA	1.7006
ENSG00000260816		novel transcript, sense intronic to WWOX	lncRNA	1.69759
ENSG00000257433	RPAP3-DT	RPAP3 divergent transcript [Source:HGNC Symbol;Acc:HGNC:55477]	lncRNA	1.69578
ENSG00000260083	MIR762HG	MIR762 host gene [Source:HGNC Symbol;Acc:HGNC:51386]	lncRNA	1.69458
ENSG00000255328		novel transcript	lncRNA	1.69427
ENSG00000245954	LINC02273	long intergenic non-protein coding RNA 2273 [Source:HGNC Symbol;Acc:HGNC:53188]	lncRNA	1.69125
ENSG00000255121	CENATAC-DT	CENATAC divergent transcript [Source:HGNC Symbol;Acc:HGNC:54215]	lncRNA	1.69028
ENSG00000260563		novel transcript	lncRNA	1.68191
ENSG00000286909		novel transcript	lncRNA	1.6817
ENSG00000260778	MIR3677HG	MIR3677 and MIR940 host gene [Source:HGNC Symbol;Acc:HGNC:55382]	lncRNA	1.67983
ENSG00000259628		novel transcript	lncRNA	1.67942
ENSG00000237638	LINC02245	long intergenic non-protein coding RNA 2245 [Source:HGNC Symbol;Acc:HGNC:53134]	lncRNA	1.67767
ENSG00000285541		novel transcript, antisense to SHISA6	lncRNA	1.67627
ENSG00000286927		novel transcript	lncRNA	1.67578
ENSG00000272583		novel transcript	lncRNA	1.67497
ENSG00000232788	ITGA6-AS1	ITGA6 antisense RNA 1 [Source:HGNC Symbol;Acc:HGNC:40308]	lncRNA	1.67255
ENSG00000287989		novel transcript	lncRNA	1.66861
ENSG00000272482		novel transcript	lncRNA	1.66843
ENSG00000224897	POT1-AS1	POT1 antisense RNA 1 [Source:HGNC Symbol;Acc:HGNC:49459]	lncRNA	1.6683
ENSG00000276934		novel transcript, sense intronic to CNDP2	lncRNA	1.66611
ENSG00000248458		novel transcript, antisense to SGIP1	lncRNA	1.66373
ENSG00000197734	C14orf178	chromosome 14 open reading frame 178 [Source:HGNC Symbol;Acc:HGNC:26385]	lncRNA	1.66356
ENSG00000274364		novel transcript, sense intronic to HM13	lncRNA	1.66067
ENSG00000231769		novel transcript	lncRNA	1.65949
ENSG00000256588		novel transcript	lncRNA	1.65734
ENSG00000257614		novel transcript, antisense to BRMS1L	lncRNA	1.65734
ENSG00000247765		novel transcript	lncRNA	1.65634
ENSG00000269945		novel transcript	lncRNA	1.65608
ENSG00000286444		novel transcript, antisense to APMAP	lncRNA	1.65544
ENSG00000236255		novel transcript	lncRNA	1.65397
ENSG00000261019		novel transcript	lncRNA	1.65259
ENSG00000125462	MIR9-1HG	MIR9-1 host gene [Source:HGNC Symbol;Acc:HGNC:30780]	lncRNA	1.65244
ENSG00000264672	SEPTIN4-AS1	SEPTIN4 antisense RNA 1 [Source:HGNC Symbol;Acc:HGNC:51345]	lncRNA	1.64746
ENSG00000287313		novel transcript	lncRNA	1.64552
ENSG00000227070	EPS15-AS1	EPS15 antisense RNA 1 [Source:HGNC Symbol;Acc:HGNC:40219]	lncRNA	1.64522
ENSG00000228022	HCG20	HLA complex group 20 [Source:HGNC Symbol;Acc:HGNC:31334]	lncRNA	1.64454
ENSG00000274159		novel transcript, sense intronic to BIRC6	lncRNA	1.64252
ENSG00000251417		novel transcript	lncRNA	1.63528
ENSG00000248174	LINC02268	long intergenic non-protein coding RNA 2268 [Source:HGNC Symbol;Acc:HGNC:53183]	lncRNA	1.63408
ENSG00000253200		novel transcript, antisense to KIAA1967	lncRNA	1.63366
ENSG00000286921		novel transcript, antisense to AZGP1	lncRNA	1.63004
ENSG00000240710		novel transcript	lncRNA	1.62811
ENSG00000277851	LINC02391	long intergenic non-protein coding RNA 2391 [Source:HGNC Symbol;Acc:HGNC:53318]	lncRNA	1.62608
ENSG00000267858	MZF1-AS1	MZF1 antisense RNA 1 [Source:HGNC Symbol;Acc:HGNC:51271]	lncRNA	1.62496
ENSG00000254682		novel transcript	lncRNA	1.62481
ENSG00000259519		novel transcript, antisense to SHF	lncRNA	1.62355
ENSG00000237576	LINC01888	long intergenic non-protein coding RNA 1888 [Source:HGNC Symbol;Acc:HGNC:52707]	lncRNA	1.62319
ENSG00000273344	PAXIP1-DT	PAXIP1 divergent transcript [Source:HGNC Symbol;Acc:HGNC:27328]	lncRNA	1.62203
ENSG00000278071		novel transcript	lncRNA	1.61747
ENSG00000267655		novel transcript, sense intronic to ATP9B	lncRNA	1.61621
ENSG00000225527		novel transcript	lncRNA	1.61603
ENSG00000276744		novel transcript, sense intronic to SIN3A	lncRNA	1.61603
ENSG00000253853		novel transcript	lncRNA	1.61377
ENSG00000285581		novel transcript	lncRNA	1.61298
ENSG00000249307	LINC01088	long intergenic non-protein coding RNA 1088 [Source:HGNC Symbol;Acc:HGNC:49148]	lncRNA	1.61285
ENSG00000247081	BAALC-AS1	BAALC antisense RNA 1 [Source:HGNC Symbol;Acc:HGNC:50461]	lncRNA	1.61283
ENSG00000215022		novel transcript, antisense to PHACTR1	lncRNA	1.61123
ENSG00000203472		novel transcript, antisense to CHST6	lncRNA	1.61077
ENSG00000228323	MYADM-AS1	MYADM antisense RNA 1 [Source:HGNC Symbol;Acc:HGNC:40384]	lncRNA	1.60972
ENSG00000264545		novel transcript	lncRNA	1.609
ENSG00000225548	LINC01980	long intergenic non-protein coding RNA 1980 [Source:HGNC Symbol;Acc:HGNC:52808]	lncRNA	1.60785
ENSG00000269386	RAB11B-AS1	RAB11B antisense RNA 1 [Source:HGNC Symbol;Acc:HGNC:44178]	lncRNA	1.60767
ENSG00000229521	MYCBP2-AS2	MYCBP2 antisense RNA 2 [Source:HGNC Symbol;Acc:HGNC:41024]	lncRNA	1.60739
ENSG00000230815		novel transcript	lncRNA	1.60739
ENSG00000282556		novel transcript, antisense to PRKCDBP	lncRNA	1.60358
ENSG00000263709		novel transcript, antisense to MYO18A	lncRNA	1.6015
ENSG00000257176		novel transcript, antisense to FAR2	lncRNA	1.60095
ENSG00000225111		novel transcript	lncRNA	1.59884
ENSG00000225938	S1PR1-DT	S1PR1 divergent transcript [Source:HGNC Symbol;Acc:HGNC:55842]	lncRNA	1.59697
ENSG00000269707		novel transcript, sense overlapping POU3F3	lncRNA	1.59604
ENSG00000288528		novel transcript	lncRNA	1.59564
ENSG00000228113		novel transcript, antisense to STEAP4	lncRNA	1.59328
ENSG00000260288		novel transcript	lncRNA	1.59125
ENSG00000253475		novel transcript	lncRNA	1.59038
ENSG00000229976		novel transcript	lncRNA	1.58636
ENSG00000271976		novel transcript, antisense to IL17RB	lncRNA	1.58554
ENSG00000237753	SLC20A1-DT	SLC20A1 divergent transcript [Source:HGNC Symbol;Acc:HGNC:55651]	lncRNA	1.58512
ENSG00000258170		novel transcript	lncRNA	1.58382
ENSG00000231999	LRRC8C-DT	LRRC8C divergent transcript [Source:HGNC Symbol;Acc:HGNC:53731]	lncRNA	1.58285
ENSG00000230747		novel transcript	lncRNA	1.58222
ENSG00000272076		novel transcript	lncRNA	1.58201
ENSG00000273987		novel transcript, sense intronic to CAPS2	lncRNA	1.58201
ENSG00000256193	LINC00507	long intergenic non-protein coding RNA 507 [Source:HGNC Symbol;Acc:HGNC:43558]	lncRNA	1.58137
ENSG00000254153	LINC02950	long intergenic non-protein coding RNA 2950 [Source:HGNC Symbol;Acc:HGNC:55965]	lncRNA	1.58126
ENSG00000235904	RBMS3-AS3	RBMS3 antisense RNA 3 [Source:HGNC Symbol;Acc:HGNC:39989]	lncRNA	1.58035
ENSG00000259485	LINC02253	long intergenic non-protein coding RNA 2253 [Source:HGNC Symbol;Acc:HGNC:53151]	lncRNA	1.57789
ENSG00000240875	LINC00886	long intergenic non-protein coding RNA 886 [Source:HGNC Symbol;Acc:HGNC:48572]	lncRNA	1.57741
ENSG00000257913	DDN-AS1	DDN and PRKAG1 antisense RNA 1 [Source:HGNC Symbol;Acc:HGNC:53464]	lncRNA	1.57308
ENSG00000268584		novel transcript, antisense to USP54	lncRNA	1.57241
ENSG00000246560	UBE2D3-AS1	UBE2D3 antisense RNA 1 [Source:HGNC Symbol;Acc:HGNC:54095]	lncRNA	1.57142
ENSG00000257599	OVCH1-AS1	OVCH1 antisense RNA 1 [Source:HGNC Symbol;Acc:HGNC:44484]	lncRNA	1.56921
ENSG00000238287	EXO5-DT	EXO5 divergent transcript [Source:HGNC Symbol;Acc:HGNC:55647]	lncRNA	1.5687
ENSG00000279245	FAM223A	family with sequence similarity 223 member A [Source:HGNC Symbol;Acc:HGNC:30612]	lncRNA	1.56791
ENSG00000242512	LINC01206	long intergenic non-protein coding RNA 1206 [Source:HGNC Symbol;Acc:HGNC:49637]	lncRNA	1.5648
ENSG00000279298		novel transcript	lncRNA	1.56134
ENSG00000286646	MAP3K5-AS2	MAP3K5 antisense RNA 2 [Source:HGNC Symbol;Acc:HGNC:56125]	lncRNA	1.56131
ENSG00000273133		novel transcript, antisense to CC2D2A	lncRNA	1.55971
ENSG00000273619		novel transcript, antisense to RPS21	lncRNA	1.55576
ENSG00000231393		novel transcript	lncRNA	1.55454
ENSG00000280953	LINC01163	long intergenic non-protein coding RNA 1163 [Source:HGNC Symbol;Acc:HGNC:49530]	lncRNA	1.55159
ENSG00000229388	TAF12-DT	TAF12 divergent transcript [Source:HGNC Symbol;Acc:HGNC:52502]	lncRNA	1.55153
ENSG00000263786		novel transcript, sense intronic to HN1	lncRNA	1.55137
ENSG00000287916		novel transcript, antisense to SSR3	lncRNA	1.55103
ENSG00000267317		novel transcript, antisense to APC2	lncRNA	1.55001
ENSG00000232645	LINC01431	long intergenic non-protein coding RNA 1431 [Source:HGNC Symbol;Acc:HGNC:50744]	lncRNA	1.54941
ENSG00000274403		novel transcript, antisense to CDAN1	lncRNA	1.5487
ENSG00000233799		novel transcript, antisense to PCGF3	lncRNA	1.54739
ENSG00000271614	ATP2B1-AS1	ATP2B1 antisense RNA 1 [Source:HGNC Symbol;Acc:HGNC:27883]	lncRNA	1.54408
ENSG00000285730		novel transcript	lncRNA	1.5423
ENSG00000263327	TAPT1-AS1	TAPT1 antisense RNA 1 (head to head) [Source:HGNC Symbol;Acc:HGNC:26832]	lncRNA	1.53921
ENSG00000232973	CYP1B1-AS1	CYP1B1 antisense RNA 1 [Source:HGNC Symbol;Acc:HGNC:28543]	lncRNA	1.53336
ENSG00000248538	PPP1R3B-DT	PPP1R3B divergent transcript [Source:HGNC Symbol;Acc:HGNC:56150]	lncRNA	1.5268
ENSG00000266913	LINC01841	long intergenic non-protein coding RNA 1841 [Source:HGNC Symbol;Acc:HGNC:52655]	lncRNA	1.5264
ENSG00000272092		novel transcript	lncRNA	1.52514
ENSG00000255655		novel transcript, antisense to MYO1H	lncRNA	1.52407
ENSG00000260340	LINC02176	long intergenic non-protein coding RNA 2176 [Source:HGNC Symbol;Acc:HGNC:53038]	lncRNA	1.52044
ENSG00000269902		novel transcript	lncRNA	1.51464
ENSG00000272627		novel transcript, sense intronic with MCU	lncRNA	1.51464
ENSG00000275092		novel transcript, sense intronic to MAPK8IP3	lncRNA	1.51435
ENSG00000261202	TNRC6B-DT	TNRC6B divergent transcript [Source:HGNC Symbol;Acc:HGNC:55373]	lncRNA	1.51368
ENSG00000287516		novel transcript	lncRNA	1.51316
ENSG00000261455	LINC01003	long intergenic non-protein coding RNA 1003 [Source:HGNC Symbol;Acc:HGNC:48957]	lncRNA	1.51299
ENSG00000233828	MIR4280HG	MIR4280 host gene [Source:HGNC Symbol;Acc:HGNC:54975]	lncRNA	1.5124
ENSG00000204685	STARD7-AS1	STARD7 antisense RNA 1 [Source:HGNC Symbol;Acc:HGNC:40827]	lncRNA	1.5102
ENSG00000273669		novel transcript	lncRNA	1.51017
ENSG00000234171	RNASEH1-DT	RNASEH1 divergent transcript [Source:HGNC Symbol;Acc:HGNC:49289]	lncRNA	1.5089
ENSG00000274767		novel transcript, antisense CCL3L3	lncRNA	1.50755
ENSG00000253394	LINC00534	long intergenic non-protein coding RNA 534 [Source:HGNC Symbol;Acc:HGNC:43643]	lncRNA	1.50479
ENSG00000275734		novel transcript, sense overlapping CDK10	lncRNA	1.50432
ENSG00000233901	LINC01503	long intergenic non-protein coding RNA 1503 [Source:HGNC Symbol;Acc:HGNC:51184]	lncRNA	1.50406
ENSG00000238197	PAXBP1-AS1	PAXBP1 antisense RNA 1 [Source:HGNC Symbol;Acc:HGNC:39603]	lncRNA	1.50355
ENSG00000177369		uncharacterized FLJ40194 [Source:NCBI gene (formerly Entrezgene);Acc:124871]	lncRNA	1.49913
ENSG00000182648	RNF32-DT	RNF32 divergent transcript [Source:HGNC Symbol;Acc:HGNC:48971]	lncRNA	1.49805
ENSG00000233117	LINC00702	long intergenic non-protein coding RNA 702 [Source:HGNC Symbol;Acc:HGNC:44676]	lncRNA	1.49724
ENSG00000259802		novel transcript, antisense to MARCH6	lncRNA	1.49609
ENSG00000258355		novel transcript, sense intronic to CKAP4	lncRNA	1.49543
ENSG00000180539	LINC02908	long intergenic non-protein coding RNA 2908 [Source:HGNC Symbol;Acc:HGNC:31426]	lncRNA	1.49481
ENSG00000267246		novel transcript	lncRNA	1.4947
ENSG00000275383		novel transcript	lncRNA	1.4941
ENSG00000272979		novel transcript, antisense to MFSD6	lncRNA	1.49406
ENSG00000286127		novel transcript	lncRNA	1.49355
ENSG00000246228	CASC8	cancer susceptibility 8 [Source:HGNC Symbol;Acc:HGNC:45129]	lncRNA	1.49309
ENSG00000236611	LINC02556	long intergenic non-protein coding RNA 2556 [Source:HGNC Symbol;Acc:HGNC:53595]	lncRNA	1.49293
ENSG00000273363		novel transcript	lncRNA	1.49285
ENSG00000284719		novel transcript	lncRNA	1.48986
ENSG00000223797	ENTPD3-AS1	ENTPD3 antisense RNA 1 [Source:HGNC Symbol;Acc:HGNC:26710]	lncRNA	1.48985
ENSG00000272221		novel transcript	lncRNA	1.48976
ENSG00000272870	SAP30-DT	SAP30 divergent transcript [Source:HGNC Symbol;Acc:HGNC:54424]	lncRNA	1.48884
ENSG00000268659		novel transcript, sense intronic to C10orf11	lncRNA	1.48853
ENSG00000224046	DMTF1-AS1	DMTF1 antisense RNA 1 [Source:HGNC Symbol;Acc:HGNC:55864]	lncRNA	1.48799
ENSG00000275202		novel transcript, antisense to FNDC3A	lncRNA	1.48231
ENSG00000231019	LINC00373	long intergenic non-protein coding RNA 373 [Source:HGNC Symbol;Acc:HGNC:42695]	lncRNA	1.48126
ENSG00000270165		novel transcript	lncRNA	1.4811
ENSG00000264964	TWSG1-DT	TWSG1 divergent transcript [Source:HGNC Symbol;Acc:HGNC:55329]	lncRNA	1.48009
ENSG00000280164		novel transcript	lncRNA	1.47885
ENSG00000259826	CDK13-DT	CDK13 divergent transcript [Source:HGNC Symbol;Acc:HGNC:55407]	lncRNA	1.47883
ENSG00000224066		novel transcript	lncRNA	1.47872
ENSG00000253636		novel transcript	lncRNA	1.47826
ENSG00000268743		novel transcript, sense intronic SIN3B	lncRNA	1.47801
ENSG00000235189		novel transcript	lncRNA	1.47663
ENSG00000251209	LINC00923	long intergenic non-protein coding RNA 923 [Source:HGNC Symbol;Acc:HGNC:28088]	lncRNA	1.47349
ENSG00000262877		novel transcript	lncRNA	1.47249
ENSG00000256271	CACNA1C-AS2	CACNA1C antisense RNA 2 [Source:HGNC Symbol;Acc:HGNC:40118]	lncRNA	1.47234
ENSG00000260626		novel transcript	lncRNA	1.47215
ENSG00000248736		novel transcript	lncRNA	1.46627
ENSG00000175773	ZBTB44-DT	ZBTB44 divergent transcript [Source:HGNC Symbol;Acc:HGNC:54265]	lncRNA	1.46597
ENSG00000272219		novel transcript, sense intronic to CUX1	lncRNA	1.46594
ENSG00000236682	MAP3K2-DT	MAP3K2 divergent transcript [Source:HGNC Symbol;Acc:HGNC:54088]	lncRNA	1.46565
ENSG00000245832	MIR4300HG	MIR4300 host gene [Source:HGNC Symbol;Acc:HGNC:52003]	lncRNA	1.46309
ENSG00000260601		novel transcript, sense intronic to a novel protein	lncRNA	1.46264
ENSG00000232411		novel transcript	lncRNA	1.4625
ENSG00000267565		novel transcript, antisense to ZNF253	lncRNA	1.46212
ENSG00000246582	TNFRSF10A-DT	TNFRSF10A divergent transcript [Source:HGNC Symbol;Acc:HGNC:52647]	lncRNA	1.46138
ENSG00000264920	SP2-DT	SP2 divergent transcript [Source:HGNC Symbol;Acc:HGNC:55330]	lncRNA	1.46093
ENSG00000275709		novel transcript	lncRNA	1.45721
ENSG00000241886		novel transcript, sense intronic to GK	lncRNA	1.45449
ENSG00000259415		novel transcript	lncRNA	1.4543
ENSG00000275441		novel transcript, antisense to CCDC101	lncRNA	1.4543
ENSG00000265975		novel transcript	lncRNA	1.45047
ENSG00000287682		novel transcript	lncRNA	1.44871
ENSG00000235493	LINC01967	long intergenic non-protein coding RNA 1967 [Source:HGNC Symbol;Acc:HGNC:52793]	lncRNA	1.44679
ENSG00000232098	ZNF584-DT	ZNF584 divergent transcript [Source:HGNC Symbol;Acc:HGNC:56027]	lncRNA	1.44678
ENSG00000287707		novel transcript	lncRNA	1.44456
ENSG00000215483	LINC00598	long intergenic non-protein coding RNA 598 [Source:HGNC Symbol;Acc:HGNC:42770]	lncRNA	1.44213
ENSG00000196668	LINC00173	long intergenic non-protein coding RNA 173 [Source:HGNC Symbol;Acc:HGNC:33791]	lncRNA	1.4417
ENSG00000272948		novel transcript, antisense to DSCR3	lncRNA	1.44114
ENSG00000260306		novel transcript	lncRNA	1.43993
ENSG00000236107	SCN1A-AS1	SCN1A and SCN9A antisense RNA 1 [Source:HGNC Symbol;Acc:HGNC:54069]	lncRNA	1.43664
ENSG00000259408		novel transcript, antisense to RYR3	lncRNA	1.43525
ENSG00000274964		novel transcript, sense intronic to BICD1	lncRNA	1.43451
ENSG00000242880		novel transcript	lncRNA	1.43315
ENSG00000261167		novel transcript, overlapping to MRPL3	lncRNA	1.43229
ENSG00000258620		novel transcript, intronic to WDR25	lncRNA	1.43201
ENSG00000276564		novel transcript	lncRNA	1.43144
ENSG00000229227		novel transcript	lncRNA	1.42975
ENSG00000258512	LINC00239	long intergenic non-protein coding RNA 239 [Source:HGNC Symbol;Acc:HGNC:20119]	lncRNA	1.42932
ENSG00000271971		novel transcript, antisense to FAM92A1	lncRNA	1.42853
ENSG00000272186	VPS11-DT	VPS11 divergent transcript [Source:HGNC Symbol;Acc:HGNC:55227]	lncRNA	1.42803
ENSG00000271855		novel transcript	lncRNA	1.4268
ENSG00000203325		novel transcript	lncRNA	1.42661
ENSG00000285796		novel transcript	lncRNA	1.42598
ENSG00000261523		novel transcript, antisense to a novel member of the nuclear pore complex interacting protein-like NPIPL gene family	lncRNA	1.42589
ENSG00000178722	C5orf64	chromosome 5 putative open reading frame 64 [Source:HGNC Symbol;Acc:HGNC:26744]	lncRNA	1.4246
ENSG00000285886		novel transcript	lncRNA	1.42351
ENSG00000175170	FAM182B	family with sequence similarity 182 member B [Source:HGNC Symbol;Acc:HGNC:34503]	lncRNA	1.42233
ENSG00000272689		novel transcript, sense intonic to	lncRNA	1.42186
ENSG00000268858		novel transcript, antisense to ABHD16B	lncRNA	1.42127
ENSG00000255052	FAM66D	family with sequence similarity 66 member D [Source:HGNC Symbol;Acc:HGNC:24159]	lncRNA	1.42104
ENSG00000265218		novel transcript, antisense to LRRC37A3	lncRNA	1.41876
ENSG00000272094		novel transcript	lncRNA	1.41805
ENSG00000257636	G2E3-AS1	G2E3 antisense RNA 1 [Source:HGNC Symbol;Acc:HGNC:53463]	lncRNA	1.41661
ENSG00000275765		novel transcript	lncRNA	1.41639
ENSG00000236095		novel transcript	lncRNA	1.41471
ENSG00000287124		novel transcript	lncRNA	1.41127
ENSG00000269752		novel transcript, antisense UNC13A	lncRNA	1.40998
ENSG00000270091		novel transcript	lncRNA	1.40993
ENSG00000259915		novel transcript	lncRNA	1.40787
ENSG00000228606	DCAF8-DT	DCAF8 divergent transcript [Source:HGNC Symbol;Acc:HGNC:55792]	lncRNA	1.40719
ENSG00000267757	EML2-AS1	EML2 antisense RNA 1 [Source:HGNC Symbol;Acc:HGNC:48331]	lncRNA	1.40609
ENSG00000267475	NUDT19-DT	NUDT19 divergent transcript [Source:HGNC Symbol;Acc:HGNC:55296]	lncRNA	1.40551
ENSG00000267339	LINC00906	long intergenic non-protein coding RNA 906 [Source:HGNC Symbol;Acc:HGNC:27121]	lncRNA	1.40511
ENSG00000274333		novel transcript	lncRNA	1.40306
ENSG00000267871	ZNF460-AS1	ZNF460 antisense RNA 1 [Source:HGNC Symbol;Acc:HGNC:53774]	lncRNA	1.40278
ENSG00000261613		novel transcript, antisense to PDPK1	lncRNA	1.39961
ENSG00000261423	TMEM202-AS1	TMEM202 antisense RNA 1 [Source:HGNC Symbol;Acc:HGNC:53265]	lncRNA	1.39953
ENSG00000248975		novel transcript	lncRNA	1.39825
ENSG00000116652	DLEU2L	deleted in lymphocytic leukemia 2 like [Source:HGNC Symbol;Acc:HGNC:13225]	lncRNA	1.39767
ENSG00000255949	RPS6KB2-AS1	RPS6KB2 antisense RNA 1 [Source:HGNC Symbol;Acc:HGNC:53744]	lncRNA	1.39755
ENSG00000229587		novel transcript	lncRNA	1.39666
ENSG00000234134		novel transcript	lncRNA	1.39643
ENSG00000272234		novel transcript, antisense to SEPP1	lncRNA	1.3959
ENSG00000265948		novel transcript	lncRNA	1.39441
ENSG00000235314	LINC00957	long intergenic non-protein coding RNA 957 [Source:HGNC Symbol;Acc:HGNC:22332]	lncRNA	1.39269
ENSG00000259764	PCSK6-AS1	PCSK6 antisense RNA 1 [Source:HGNC Symbol;Acc:HGNC:51448]	lncRNA	1.39094
ENSG00000253424		novel transcript	lncRNA	1.39043
ENSG00000266934		novel transcript, sense intronic to BCAS3	lncRNA	1.38673
ENSG00000227486		novel transcript	lncRNA	1.38593
ENSG00000285934		novel transcript	lncRNA	1.38552
ENSG00000245146	MALINC1	mitosis associated long intergenic non-coding RNA 1 [Source:HGNC Symbol;Acc:HGNC:49009]	lncRNA	1.38408
ENSG00000229956	ZRANB2-DT	ZRANB2 divergent transcript [Source:HGNC Symbol;Acc:HGNC:43595]	lncRNA	1.38206
ENSG00000264207		novel transcript, antisense HIST2H4A	lncRNA	1.37918
ENSG00000259877	ZNF778-DT	ZNF778 divergent transcript [Source:HGNC Symbol;Acc:HGNC:56034]	lncRNA	1.37806
ENSG00000242808	SOX2-OT	SOX2 overlapping transcript [Source:HGNC Symbol;Acc:HGNC:20209]	lncRNA	1.37791
ENSG00000272021		novel transcript	lncRNA	1.37472
ENSG00000231427	LINC01445	long intergenic non-protein coding RNA 1445 [Source:HGNC Symbol;Acc:HGNC:50771]	lncRNA	1.37342
ENSG00000255411	LINC02548	long intergenic non-protein coding RNA 2548 [Source:HGNC Symbol;Acc:HGNC:53583]	lncRNA	1.37103
ENSG00000243069	ARHGEF26-AS1	ARHGEF26 antisense RNA 1 [Source:HGNC Symbol;Acc:HGNC:41048]	lncRNA	1.37074
ENSG00000246089	MCPH1-DT	MCPH1 divergent transcript [Source:HGNC Symbol;Acc:HGNC:55599]	lncRNA	1.36981
ENSG00000229109	FRMD3-AS1	FRMD3 antisense RNA 1 [Source:HGNC Symbol;Acc:HGNC:55790]	lncRNA	1.36977
ENSG00000272384		novel transcript	lncRNA	1.36969
ENSG00000273451		novel transcript, sense intronic to ZMYND8	lncRNA	1.36929
ENSG00000237310	LINC03011	long intergenic non-protein coding RNA 3011 [Source:HGNC Symbol;Acc:HGNC:56136]	lncRNA	1.36695
ENSG00000244332		novel transcript, sense overlapping HELLS	lncRNA	1.36615
ENSG00000267283		novel transcript, antisense to BTBD2	lncRNA	1.36347
ENSG00000261094		novel transcript	lncRNA	1.36332
ENSG00000230185	HSDL2-AS1	HSDL2 antisense RNA 1 [Source:HGNC Symbol;Acc:HGNC:31438]	lncRNA	1.36286
ENSG00000284294		novel transcript	lncRNA	1.3627
ENSG00000249086		novel transcript, sense overlapping LSP1	lncRNA	1.36255
ENSG00000288235	FAM106C	family with sequence similarity 106 member C [Source:HGNC Symbol;Acc:HGNC:38396]	lncRNA	1.36128
ENSG00000260088	DDX59-AS1	DDX59 antisense RNA 1 [Source:HGNC Symbol;Acc:HGNC:41094]	lncRNA	1.36091
ENSG00000281538		novel transcript	lncRNA	1.36028
ENSG00000231817	LINC01198	long intergenic non-protein coding RNA 1198 [Source:HGNC Symbol;Acc:HGNC:49598]	lncRNA	1.35931
ENSG00000224691		novel transcript	lncRNA	1.3588
ENSG00000226029	LINC01772	long intergenic non-protein coding RNA 1772 [Source:HGNC Symbol;Acc:HGNC:52562]	lncRNA	1.35636
ENSG00000232079	LINC01697	long intergenic non-protein coding RNA 1697 [Source:HGNC Symbol;Acc:HGNC:52485]	lncRNA	1.35624
ENSG00000273972		novel transcript	lncRNA	1.356
ENSG00000270194	GOLGA4-AS1	GOLGA4 antisense RNA 1 [Source:HGNC Symbol;Acc:HGNC:26469]	lncRNA	1.35548
ENSG00000267474		novel transcript, sense intronic to PKN1	lncRNA	1.35449
ENSG00000232031		novel transcript	lncRNA	1.3543
ENSG00000244620		novel transcript	lncRNA	1.35346
ENSG00000286918		novel transcript, antisense to OMA1	lncRNA	1.35128
ENSG00000232811		novel transcript	lncRNA	1.3512
ENSG00000205559	CHKB-DT	CHKB divergent transcript [Source:HGNC Symbol;Acc:HGNC:40146]	lncRNA	1.35076
ENSG00000227782		novel transcript, antisense to NCOR1	lncRNA	1.34722
ENSG00000237188		novel transcript, antisense to FMO5	lncRNA	1.34701
ENSG00000230928		novel transcript	lncRNA	1.34431
ENSG00000259017		novel transcript	lncRNA	1.34377
ENSG00000267586	LINC00907	long intergenic non-protein coding RNA 907 [Source:HGNC Symbol;Acc:HGNC:44327]	lncRNA	1.34366
ENSG00000267011		novel transcript	lncRNA	1.34037
ENSG00000230438	SERPINB9P1	serpin family B member 9 pseudogene 1 [Source:HGNC Symbol;Acc:HGNC:28590]	lncRNA	1.34007
ENSG00000234183	H2AZ2-DT	H2AZ2 divergent transcript [Source:HGNC Symbol;Acc:HGNC:52775]	lncRNA	1.3377
ENSG00000248510	LINC02267	long intergenic non-protein coding RNA 2267 [Source:HGNC Symbol;Acc:HGNC:53181]	lncRNA	1.33529
ENSG00000262089		novel transcript	lncRNA	1.33354
ENSG00000205853	RFPL3S	RFPL3 antisense [Source:HGNC Symbol;Acc:HGNC:9981]	lncRNA	1.33155
ENSG00000269930		novel transcript	lncRNA	1.33123
ENSG00000224023	EDRF1-DT	EDRF1 divergent transcript [Source:HGNC Symbol;Acc:HGNC:54128]	lncRNA	1.33022
ENSG00000267764		novel transcript, antisense to CTIF	lncRNA	1.32984
ENSG00000131484		novel transcript	lncRNA	1.32955
ENSG00000203288	TDRKH-AS1	TDRKH antisense RNA 1 [Source:HGNC Symbol;Acc:HGNC:40578]	lncRNA	1.32799
ENSG00000253535	ADAM7-AS1	ADAM7, ADAMDEC1 and ADAM28 antisense RNA 1 [Source:HGNC Symbol;Acc:HGNC:56152]	lncRNA	1.32773
ENSG00000266677		novel transcript	lncRNA	1.32762
ENSG00000277581		novel transcript, sense intronic to DHX35	lncRNA	1.32653
ENSG00000236204	LINC01376	long intergenic non-protein coding RNA 1376 [Source:HGNC Symbol;Acc:HGNC:50637]	lncRNA	1.32611
ENSG00000250334	LINC00989	long intergenic non-protein coding RNA 989 [Source:HGNC Symbol;Acc:HGNC:48918]	lncRNA	1.32582
ENSG00000242474	LINC03015	long intergenic non-protein coding RNA 3015 [Source:HGNC Symbol;Acc:HGNC:56143]	lncRNA	1.32515
ENSG00000287377		novel transcript, antisense to RFTN1	lncRNA	1.32259
ENSG00000272077		novel transcript	lncRNA	1.32248
ENSG00000259065		novel transcript, antisense to C14orf43	lncRNA	1.32189
ENSG00000244041	LINC01011	long intergenic non-protein coding RNA 1011 [Source:HGNC Symbol;Acc:HGNC:33812]	lncRNA	1.3189
ENSG00000272977		novel transcript	lncRNA	1.31879
ENSG00000262228		novel transcript	lncRNA	1.31803
ENSG00000227733		novel transcript	lncRNA	1.31758
ENSG00000271966	ARFGEF1-DT	ARFGEF1 divergent transcript [Source:HGNC Symbol;Acc:HGNC:55237]	lncRNA	1.31606
ENSG00000253641	LINC03022	long intergenic non-protein coding RNA 3022 [Source:HGNC Symbol;Acc:HGNC:56151]	lncRNA	1.3156
ENSG00000246225		novel transcript, antisense to SVIP	lncRNA	1.31453
ENSG00000284196		novel transcript	lncRNA	1.31277
ENSG00000255036	SUGT1P4-STRA6LP-CCDC180	SUGT1P4-STRA6LP-CCDC180 readthrough [Source:HGNC Symbol;Acc:HGNC:53835]	lncRNA	1.31268
ENSG00000233967		novel transcript	lncRNA	1.31219
ENSG00000232160	RAP2C-AS1	RAP2C antisense RNA 1 [Source:HGNC Symbol;Acc:HGNC:40957]	lncRNA	1.3117
ENSG00000284116		novel transcript	lncRNA	1.31132
ENSG00000227218		novel transcript	lncRNA	1.31058
ENSG00000268471	MIR4453HG	MIR4453 host gene [Source:HGNC Symbol;Acc:HGNC:25288]	lncRNA	1.31048
ENSG00000271590		novel transcript	lncRNA	1.31019
ENSG00000255348		novel transcript	lncRNA	1.30972
ENSG00000265943		novel transcript, antisense to RBBP8	lncRNA	1.30925
ENSG00000227456	LINC00310	long intergenic non-protein coding RNA 310 [Source:HGNC Symbol;Acc:HGNC:16414]	lncRNA	1.30837
ENSG00000232907	DLGAP4-AS1	DLGAP4 antisense RNA 1 [Source:HGNC Symbol;Acc:HGNC:51223]	lncRNA	1.30766
ENSG00000270175		novel transcript, antisense to TARBP2	lncRNA	1.3074
ENSG00000260000		novel transcript, antisense to ASCC3	lncRNA	1.30709
ENSG00000236447	ATG10-IT1	ATG10 intronic transcript 1 [Source:HGNC Symbol;Acc:HGNC:41455]	lncRNA	1.30658
ENSG00000225489		novel transcript	lncRNA	1.30517
ENSG00000272144		novel transcript	lncRNA	1.30425
ENSG00000265073		novel transcript, antisense to NEK8	lncRNA	1.30357
ENSG00000273004		novel transcript	lncRNA	1.3024
ENSG00000272181		novel transcript, antisense to PSMD6	lncRNA	1.30122
ENSG00000270681		novel transcript, antisense to SH3D19	lncRNA	1.30106
ENSG00000286825		novel transcript, antisense to RABGGTA	lncRNA	1.2989
ENSG00000258768		novel transcript	lncRNA	1.2958
ENSG00000245534	RORA-AS1	RORA antisense RNA 1 [Source:HGNC Symbol;Acc:HGNC:51410]	lncRNA	1.29518
ENSG00000229321		novel transcript	lncRNA	1.29479
ENSG00000250874		novel transcript	lncRNA	1.29396
ENSG00000260625	RUSF1-DT	RUSF1 divergent transcript [Source:HGNC Symbol;Acc:HGNC:56038]	lncRNA	1.29341
ENSG00000254044		novel transcript, sense overlapping to STPG2	lncRNA	1.29298
ENSG00000238113	LINC01410	long intergenic non-protein coding RNA 1410 [Source:HGNC Symbol;Acc:HGNC:50702]	lncRNA	1.29114
ENSG00000265967		novel transcript, antisense to ornithine decarboxylase antizyme 2 OAZ2	lncRNA	1.28791
ENSG00000237222	LINC01968	long intergenic non-protein coding RNA 1968 [Source:HGNC Symbol;Acc:HGNC:52794]	lncRNA	1.28781
ENSG00000272148		novel transcript, antisense to AGBL5	lncRNA	1.28745
ENSG00000288569	LINC01949	long intergenic non-protein coding RNA 1949 [Source:HGNC Symbol;Acc:HGNC:25650]	lncRNA	1.28701
ENSG00000262619	LINC00621	long intergenic non-protein coding RNA 621 [Source:HGNC Symbol;Acc:HGNC:44227]	lncRNA	1.28598
ENSG00000266680		novel transcript, antisense to PTP4A1	lncRNA	1.28383
ENSG00000259954	IL21R-AS1	IL21R antisense RNA 1 [Source:HGNC Symbol;Acc:HGNC:27551]	lncRNA	1.28345
ENSG00000258082		novel transcript	lncRNA	1.28337
ENSG00000268895	A1BG-AS1	A1BG antisense RNA 1 [Source:HGNC Symbol;Acc:HGNC:37133]	lncRNA	1.28286
ENSG00000274987		novel transcript, antisense to KRAS	lncRNA	1.28067
ENSG00000288552		novel transcript	lncRNA	1.28064
ENSG00000232934		novel transcript, antisense to ACSL5	lncRNA	1.27983
ENSG00000254694		novel transcript	lncRNA	1.27941
ENSG00000226791	LINC02611	long intergenic non-protein coding RNA 2611 [Source:HGNC Symbol;Acc:HGNC:54060]	lncRNA	1.27869
ENSG00000235706	DICER1-AS1	DICER1 antisense RNA 1 [Source:HGNC Symbol;Acc:HGNC:43017]	lncRNA	1.27843
ENSG00000267423		novel transcript	lncRNA	1.27775
ENSG00000233926	TLE1-DT	TLE1 divergent transcript [Source:HGNC Symbol;Acc:HGNC:55701]	lncRNA	1.27736
ENSG00000276115		novel transcript, sense intronic to BICD1	lncRNA	1.27643
ENSG00000271862		novel transcript	lncRNA	1.27629
ENSG00000225643		novel transcript	lncRNA	1.27433
ENSG00000247271	ZBED5-AS1	ZBED5 antisense RNA 1 [Source:HGNC Symbol;Acc:HGNC:48646]	lncRNA	1.27239
ENSG00000228889	UBAC2-AS1	UBAC2 antisense RNA 1 [Source:HGNC Symbol;Acc:HGNC:42502]	lncRNA	1.27195
ENSG00000250948		novel transcript	lncRNA	1.26827
ENSG00000233654	NEMP2-DT	NEMP2 divergent transcript [Source:HGNC Symbol;Acc:HGNC:55713]	lncRNA	1.26421
ENSG00000245498	MSANTD2-AS1	MSANTD2 antisense RNA 1 [Source:HGNC Symbol;Acc:HGNC:55601]	lncRNA	1.26368
ENSG00000224563	LPP-AS1	LPP antisense RNA 1 [Source:HGNC Symbol;Acc:HGNC:40346]	lncRNA	1.26323
ENSG00000286681		novel transcript	lncRNA	1.26278
ENSG00000257894		novel transcript	lncRNA	1.26222
ENSG00000255299		novel transcript	lncRNA	1.2613
ENSG00000267278	MAP3K14-AS1	MAP3K14 antisense RNA 1 [Source:HGNC Symbol;Acc:HGNC:44359]	lncRNA	1.26111
ENSG00000233220	PRDM10-DT	PRDM10 divergent transcript [Source:HGNC Symbol;Acc:HGNC:30468]	lncRNA	1.26031
ENSG00000248008	NRAV	negative regulator of antiviral response [Source:HGNC Symbol;Acc:HGNC:48588]	lncRNA	1.25975
ENSG00000287998		novel transcript	lncRNA	1.25799
ENSG00000271646	IRF2-DT	IRF2 divergent transcript [Source:HGNC Symbol;Acc:HGNC:54871]	lncRNA	1.2579
ENSG00000203279		novel transcript	lncRNA	1.25776
ENSG00000261777	DDX19A-DT	DDX19A divergent transcript [Source:HGNC Symbol;Acc:HGNC:55349]	lncRNA	1.25751
ENSG00000273183		novel transcript, antisense to PAXIP1	lncRNA	1.25721
ENSG00000259488	DUT-AS1	DUT antisense RNA 1 [Source:HGNC Symbol;Acc:HGNC:55420]	lncRNA	1.25702
ENSG00000272361		novel transcript	lncRNA	1.25579
ENSG00000231419	LINC00689	long intergenic non-protein coding RNA 689 [Source:HGNC Symbol;Acc:HGNC:27217]	lncRNA	1.25268
ENSG00000279168		novel transcript, sense overlapping POLR2J2, UPK3BL and RASA4	lncRNA	1.25134
ENSG00000269749		novel transcript	lncRNA	1.25075
ENSG00000272106		artifact	lncRNA	1.2501
ENSG00000248473	LINC01962	long intergenic non-protein coding RNA 1962 [Source:HGNC Symbol;Acc:HGNC:52787]	lncRNA	1.25007
ENSG00000236200	KDM4A-AS1	KDM4A antisense RNA 1 [Source:HGNC Symbol;Acc:HGNC:40528]	lncRNA	1.24981
ENSG00000286412		novel transcript, antisense to NRXN1	lncRNA	1.24964
ENSG00000260388	LINC00562	long intergenic non-protein coding RNA 562 [Source:HGNC Symbol;Acc:HGNC:43706]	lncRNA	1.24749
ENSG00000287848		novel transcript, antisense to AKR1C4	lncRNA	1.2469
ENSG00000254614	CAPN1-AS1	CAPN1 antisense RNA 1 [Source:HGNC Symbol;Acc:HGNC:56068]	lncRNA	1.24656
ENSG00000260975		novel transcript	lncRNA	1.24629
ENSG00000272750		novel transcript, antisense to MIA3	lncRNA	1.2435
ENSG00000196634	LUADT1	lung adenocarcinoma associated transcript 1 [Source:HGNC Symbol;Acc:HGNC:51845]	lncRNA	1.24309
ENSG00000271172		novel transcript	lncRNA	1.24218
ENSG00000271858		cytochrome b561 family member D2 [Source:NCBI gene (formerly Entrezgene);Acc:11068]	lncRNA	1.24203
ENSG00000240207		novel transcript, antisense to RARRES1	lncRNA	1.24197
ENSG00000237886	NALT1	NOTCH1 associated lncRNA in T cell acute lymphoblastic leukemia 1 [Source:HGNC Symbol;Acc:HGNC:51192]	lncRNA	1.24098
ENSG00000243836	WDR86-AS1	WDR86 antisense RNA 1 [Source:HGNC Symbol;Acc:HGNC:41186]	lncRNA	1.2407
ENSG00000245928	SDAD1-AS1	SDAD1 antisense RNA 1 [Source:HGNC Symbol;Acc:HGNC:41106]	lncRNA	1.24018
ENSG00000258458	OXA1L-DT	OXA1L divergent transcript [Source:HGNC Symbol;Acc:HGNC:55448]	lncRNA	1.23996
ENSG00000278107		novel transcript	lncRNA	1.23902
ENSG00000266897		novel transcript	lncRNA	1.23791
ENSG00000276831		novel transcript	lncRNA	1.23747
ENSG00000230647		novel transcript	lncRNA	1.23735
ENSG00000272465		novel transcript	lncRNA	1.23735
ENSG00000270673	YTHDF3-DT	YTHDF3 divergent transcript [Source:HGNC Symbol;Acc:HGNC:48728]	lncRNA	1.2369
ENSG00000176840	MIR7-3HG	MIR7-3 host gene [Source:HGNC Symbol;Acc:HGNC:30049]	lncRNA	1.23514
ENSG00000250320	EDIL3-DT	EDIL3 divergent transcript [Source:HGNC Symbol;Acc:HGNC:40204]	lncRNA	1.2351
ENSG00000230555	LINC02916	long intergenic non-protein coding RNA 2916 [Source:HGNC Symbol;Acc:HGNC:55574]	lncRNA	1.23442
ENSG00000284747		novel transcript, antisense to ERRFI1	lncRNA	1.23412
ENSG00000235781	LINC02569	long intergenic non-protein coding RNA 2569 [Source:HGNC Symbol;Acc:HGNC:39760]	lncRNA	1.23405
ENSG00000247121		novel transcript, antisense to LNPEP and ERAP2	lncRNA	1.23376
ENSG00000205959		novel transcript	lncRNA	1.23326
ENSG00000272168	CASC15	cancer susceptibility 15 [Source:HGNC Symbol;Acc:HGNC:28245]	lncRNA	1.23064
ENSG00000226833	PPP1CB-DT	PPP1CB divergent transcript [Source:HGNC Symbol;Acc:HGNC:55829]	lncRNA	1.22927
ENSG00000270100		novel transcript	lncRNA	1.22827
ENSG00000286450		novel transcript	lncRNA	1.22789
ENSG00000262837		novel transcript	lncRNA	1.22737
ENSG00000260038		novel transcript, sense to intronic to ARL2BP	lncRNA	1.22686
ENSG00000278434		novel transcript, sense intronic to CDIP1	lncRNA	1.22679
ENSG00000287387		novel transcript, antisense to ZFP36L2	lncRNA	1.22641
ENSG00000250240		novel transcript	lncRNA	1.22526
ENSG00000227053	MUC12-AS1	MUC12 antisense RNA 1 [Source:HGNC Symbol;Acc:HGNC:40382]	lncRNA	1.22474
ENSG00000257740		novel transcript, antisense to CNPY2	lncRNA	1.2247
ENSG00000265257		novel transcript	lncRNA	1.22417
ENSG00000267096		novel transcript	lncRNA	1.2236
ENSG00000272720		novel transcript, antisense to BAIAP2L2	lncRNA	1.2228
ENSG00000270127		novel transcript	lncRNA	1.22047
ENSG00000266256	LINC00683	long intergenic non-protein coding RNA 683 [Source:HGNC Symbol;Acc:HGNC:44467]	lncRNA	1.2191
ENSG00000264254		novel transcript	lncRNA	1.21816
ENSG00000278472		novel transcript, sense intronic to AVEN	lncRNA	1.21816
ENSG00000249846	LINC02021	long intergenic non-protein coding RNA 2021 [Source:HGNC Symbol;Acc:HGNC:52856]	lncRNA	1.21794
ENSG00000269937		novel transcript, antisense to PDPK1	lncRNA	1.21771
ENSG00000279738		novel transcript, sense overlapping to EIF3L	lncRNA	1.21737
ENSG00000187621	TCL6	T cell leukemia/lymphoma 6 [Source:HGNC Symbol;Acc:HGNC:13463]	lncRNA	1.21647
ENSG00000273055		novel transcript, antisense to LAMB1	lncRNA	1.21505
ENSG00000287544		novel transcript	lncRNA	1.21499
ENSG00000267177		novel transcript, antisense C18orf1	lncRNA	1.21454
ENSG00000228251		novel transcript	lncRNA	1.21447
ENSG00000231964		novel transcript	lncRNA	1.21352
ENSG00000250910	MAP9-AS1	MAP9 antisense RNA 1 [Source:HGNC Symbol;Acc:HGNC:56110]	lncRNA	1.21091
ENSG00000225945	ZFAND3-DT	ZFAND3 divergent transcript [Source:HGNC Symbol;Acc:HGNC:55841]	lncRNA	1.20786
ENSG00000259287		novel transcript, antisense to RYR3	lncRNA	1.20738
ENSG00000273261		novel transcript, antisense to ATP11B	lncRNA	1.20534
ENSG00000257839	PHLDA1-DT	PHLDA1 divergent transcript [Source:HGNC Symbol;Acc:HGNC:55470]	lncRNA	1.20261
ENSG00000263847		novel transcript, antisense to NDUFV2	lncRNA	1.20203
ENSG00000229931	ATXN1-AS1	ATXN1 antisense RNA 1 [Source:HGNC Symbol;Acc:HGNC:40515]	lncRNA	1.20066
ENSG00000229539	PANK2-AS1	PANK2 antisense RNA 1 [Source:HGNC Symbol;Acc:HGNC:40732]	lncRNA	1.20001
ENSG00000227863		novel transcript	lncRNA	1.19851
ENSG00000272129		novel transcript	lncRNA	1.19847
ENSG00000265478		novel transcript	lncRNA	1.19766
ENSG00000243179		novel transcript	lncRNA	1.19743
ENSG00000233621	ZC3H12A-DT	ZC3H12A divergent transcript [Source:HGNC Symbol;Acc:HGNC:49453]	lncRNA	1.19666
ENSG00000235257	ITGA9-AS1	ITGA9 antisense RNA 1 [Source:HGNC Symbol;Acc:HGNC:49668]	lncRNA	1.19526
ENSG00000273008	CSGALNACT2-DT	CSGALNACT2 divergent transcript [Source:HGNC Symbol;Acc:HGNC:55174]	lncRNA	1.19515
ENSG00000261326	LINC01355	long intergenic non-protein coding RNA 1355 [Source:HGNC Symbol;Acc:HGNC:50584]	lncRNA	1.19414
ENSG00000270076		novel transcript	lncRNA	1.19351
ENSG00000232519		novel transcript, antisense to MSTO1	lncRNA	1.19278
ENSG00000286562		novel transcript	lncRNA	1.1926
ENSG00000231172	EVA1A-AS	EVA1A antisense RNA [Source:HGNC Symbol;Acc:HGNC:55283]	lncRNA	1.19165
ENSG00000225377	NRSN2-AS1	NRSN2 antisense RNA 1 [Source:HGNC Symbol;Acc:HGNC:51222]	lncRNA	1.19158
ENSG00000255857	PXN-AS1	PXN antisense RNA 1 [Source:HGNC Symbol;Acc:HGNC:44123]	lncRNA	1.19118
ENSG00000254416	LINC02732	long intergenic non-protein coding RNA 2732 [Source:HGNC Symbol;Acc:HGNC:54249]	lncRNA	1.19067
ENSG00000239705	HSPA5-DT	HSPA5 divergent transcript [Source:HGNC Symbol;Acc:HGNC:55645]	lncRNA	1.19031
ENSG00000285540		novel transcript	lncRNA	1.19019
ENSG00000268931		novel transcript, antisense to MARCH2	lncRNA	1.18828
ENSG00000288078		novel transcript	lncRNA	1.18601
ENSG00000261220	ST3GAL1-DT	ST3GAL1 divergent transcript [Source:HGNC Symbol;Acc:HGNC:55372]	lncRNA	1.18505
ENSG00000232118	BACH1-AS1	BACH1 antisense RNA 1 [Source:HGNC Symbol;Acc:HGNC:40008]	lncRNA	1.18491
ENSG00000249867	LINC02742	long intergenic non-protein coding RNA 2742 [Source:HGNC Symbol;Acc:HGNC:54259]	lncRNA	1.18468
ENSG00000280136		novel transcript	lncRNA	1.18266
ENSG00000273295		novel transcript	lncRNA	1.18012
ENSG00000250490	LINC02145	long intergenic non-protein coding RNA 2145 [Source:HGNC Symbol;Acc:HGNC:53005]	lncRNA	1.17893
ENSG00000235381		novel transcript	lncRNA	1.1774
ENSG00000267273		novel transcript	lncRNA	1.17427
ENSG00000267263		novel transcript, sense intronic to SEPT9	lncRNA	1.1742
ENSG00000224790	HLCS-AS1	HLCS antisense RNA 1 [Source:HGNC Symbol;Acc:HGNC:55850]	lncRNA	1.17208
ENSG00000225218		novel transcript	lncRNA	1.17109
ENSG00000284543	LINC01226	long intergenic non-protein coding RNA 1226 [Source:HGNC Symbol;Acc:HGNC:49678]	lncRNA	1.16882
ENSG00000258634		novel transcript, antisense to ALX3	lncRNA	1.16853
ENSG00000204584		novel transcript, antisense to TAC4	lncRNA	1.16852
ENSG00000227885		novel transcript	lncRNA	1.16697
ENSG00000288398		novel transcript	lncRNA	1.16681
ENSG00000255409	RSF1-IT1	RSF1 intronic transcript 1 [Source:HGNC Symbol;Acc:HGNC:41439]	lncRNA	1.16507
ENSG00000273272		novel transcript	lncRNA	1.16431
ENSG00000231473	RB1-DT	RB1 divergent transcript [Source:HGNC Symbol;Acc:HGNC:42778]	lncRNA	1.16168
ENSG00000237187	NR2F1-AS1	NR2F1 antisense RNA 1 [Source:HGNC Symbol;Acc:HGNC:48622]	lncRNA	1.16141
ENSG00000275431		novel transcript, antisense to CCL14	lncRNA	1.16139
ENSG00000272264		novel transcript	lncRNA	1.15989
ENSG00000287657		novel transcript	lncRNA	1.15873
ENSG00000229203		novel transcript	lncRNA	1.15839
ENSG00000225187		novel transcript	lncRNA	1.1581
ENSG00000259639		novel transcript	lncRNA	1.15796
ENSG00000245812	LINC02202	long intergenic non-protein coding RNA 2202 [Source:HGNC Symbol;Acc:HGNC:53068]	lncRNA	1.1557
ENSG00000238009		novel transcript	lncRNA	1.1544
ENSG00000272447		novel transcript	lncRNA	1.15201
ENSG00000250764		novel transcript	lncRNA	1.1517
ENSG00000256576	LINC02361	long intergenic non-protein coding RNA 2361 [Source:HGNC Symbol;Acc:HGNC:53283]	lncRNA	1.15169
ENSG00000254431		novel transcript	lncRNA	1.15083
ENSG00000285653		novel transcript, antisense to RAB31	lncRNA	1.15075
ENSG00000264067		novel transcript, antisense to MYH13	lncRNA	1.15001
[truncated: 6,431 more rows]
